# Supplementary material for: Transcriptomic Analysis Links Eosinophilic Esophagitis and Atopic Dermatitis
Source: Front Pediatr. 2019 Nov 20;7:467. doi: 10.3389/fped.2019.00467 (PMC6879454; doi:10.3389/fped.2019.00467)
Supplement: Supplementary file 1 [file Data_Sheet_1.xlsx]

## Sheet: Summary
Supplementary table 1
The XLS file contains 9 sheets presenting the disregulated genes in each disease and model and 2 sheets with the overlapping genes
Please download the supplementary file and follow the following links
The dysregulated genes in the 9 biological systems:
Human EoE disease
IL-13 stimulated human primary epithelial cells of the esophagus
murine model of EoE
human AD disease
IL-13 stimulated human primary epithelial cells of the skin
murine model of AD
human AA disease
IL-13 stimulated primary human nasal epithelial cells
murine model of AA
The diseases overlaps:
181 EoE vs. AD
124 EoE vs. AA

## Sheet: 181 EoE vs. AD
181 genes dyregulated in EoE and AD
GeneName	p-value	regulation	FCAbsolute in EoE	Gene Symbol	Chromosomal Location	Gene Title
223710_at	2.34454e-07	up	61.3342	CCL26	chr7q11.23	chemokine (C-C motif) ligand 26
205890_s_at	2.07491e-05	up	17.7499	GABBR1///UBD	chr6p21.3///chr6p21.31	gamma-aminobutyric acid (GABA) B receptor, 1///ubiquitin D
206710_s_at	0.000242657	down	16.6588	EPB41L3	chr18p11.32	erythrocyte membrane protein band 4.1-like 3
211776_s_at	0.000122408	down	11.8863	EPB41L3	chr18p11.32	erythrocyte membrane protein band 4.1-like 3
215704_at	0.00306513	down	11.5917	FLG	chr1q21.3	filaggrin
220330_s_at	0.000284934	up	10.6001	SAMSN1	chr21q11	SAM domain, SH3 domain and nuclear localization signals 1
207206_s_at	0.000251214	down	10.0889	ALOX12	chr17p13.1	arachidonate 12-lipoxygenase
227480_at	0.00050232	up	8.18073	SUSD2	chr22q11-q12	sushi domain containing 2
225646_at	6.94967e-06	up	8.05016	CTSC	chr11q14.2	cathepsin C
219684_at	6.32258e-06	up	7.10489	RTP4	chr3q27.3	receptor (chemosensory) transporter protein 4
236045_x_at	0.0137676	up	6.91734
205579_at	0.000436399	up	6.53088	HRH1	chr3p25	histamine receptor H1
206726_at	1.07552e-05	up	5.95717	HPGDS	chr4q22.3	hematopoietic prostaglandin D synthase
225817_at	0.0130794	down	5.61704	CGNL1	chr15q21.3	cingulin-like 1
202357_s_at	0.000155224	up	5.48444	CFB	chr6p21.3	complement factor B
1555564_a_at	0.00326148	up	5.26083	CFI	chr4q25	complement factor I
202411_at	0.0006686	up	4.92867	IFI27	chr14q32	interferon, alpha-inducible protein 27
234700_s_at	0.00855911	down	4.89918	RNASE7	chr14q11.2	ribonuclease, RNase A family, 7
234699_at	0.0103823	down	4.84806	RNASE7	chr14q11.2	ribonuclease, RNase A family, 7
209546_s_at	4.81645e-06	up	4.53234	APOL1	chr22q13.1	apolipoprotein L, 1
207386_at	0.000131317	up	4.50443	CYP7B1	chr8q21.3	cytochrome P450, family 7, subfamily B, polypeptide 1
203256_at	0.000501655	up	4.4241	CDH3	chr16q22.1	cadherin 3, type 1, P-cadherin (placental)
223541_at	0.00281077	up	4.26475	HAS3	chr16q22.1	hyaluronan synthase 3
243871_at	8.79294e-05	down	4.24875	LOC100130476	chr6q23.3	uncharacterized LOC100130476
1553929_at	0.000217149	down	4.23439	ACER1	chr19p13.3	alkaline ceramidase 1
207980_s_at	0.00348598	down	4.15506	CITED2	chr6q23.3	Cbp/p300-interacting transactivator, with Glu/Asp-rich carboxy-terminal domain, 2
201739_at	5.50135e-05	up	3.95374	SGK1	chr6q23	serum/glucocorticoid regulated kinase 1
219836_at	0.015004	down	3.89017	ZBED2	chr3q13.2	zinc finger, BED-type containing 2
213716_s_at	0.0031838	up	3.85026	SECTM1	chr17q25	secreted and transmembrane 1
209417_s_at	0.000126659	up	3.77216	IFI35	chr17q21	interferon-induced protein 35
222062_at	0.000332285	up	3.70574	IL27RA	chr19p13.11	interleukin 27 receptor, alpha
205857_at	0.000148177	up	3.52664	SLC18A2	chr10q25	solute carrier family 18 (vesicular monoamine), member 2
206595_at	0.00224358	down	3.51339	CST6	chr11q13	cystatin E/M
210609_s_at	0.000160357	down	3.40541	TP53I3	chr2p23.3	tumor protein p53 inducible protein 3
223377_x_at	3.7811e-05	up	3.37873	CISH	chr3p21.3	cytokine inducible SH2-containing protein
204279_at	0.000250885	up	3.31646	PSMB9	chr6p21.3	proteasome (prosome, macropain) subunit, beta type, 9 (large multifunctional peptidase 2)
210845_s_at	0.0038782	up	3.30392	PLAUR	chr19q13	plasminogen activator, urokinase receptor
227697_at	0.00706965	up	3.29373	SOCS3	chr17q25.3	suppressor of cytokine signaling 3
231033_at	0.0032795	down	3.2878
206561_s_at	0.0125222	down	3.26979	AKR1B10	chr7q33	aldo-keto reductase family 1, member B10 (aldose reductase)
238725_at	0.00121799	up	3.25291	IRF1	chr5q31.1	interferon regulatory factor 1
226064_s_at	0.0029396	down	3.20014	DGAT2	chr11q13.5	diacylglycerol O-acyltransferase 2
1552367_a_at	0.0158689	up	3.09498	SCIN	chr7p21.3	scinderin
218182_s_at	0.00320817	up	3.08792	CLDN1	chr3q28-q29	claudin 1
221223_x_at	0.000226861	up	2.95008	CISH	chr3p21.3	cytokine inducible SH2-containing protein
204753_s_at	0.000332285	up	2.94163	HLF	chr17q22	hepatic leukemia factor
229779_at	0.0170591	up	2.92104	COL4A4	chr2q35-q37	collagen, type IV, alpha 4
215440_s_at	0.0094167	down	2.88008	BEX4	chrXq22.1-q22.3	brain expressed, X-linked 4
224327_s_at	0.00228923	down	2.8644	DGAT2	chr11q13.5	diacylglycerol O-acyltransferase 2
1552365_at	8.30169e-05	up	2.84523	SCIN	chr7p21.3	scinderin
204755_x_at	0.000587448	up	2.83461	HLF	chr17q22	hepatic leukemia factor
226145_s_at	0.0106377	down	2.82681	FRAS1	chr4q21.21	Fraser syndrome 1
218174_s_at	0.000184405	down	2.66186	C10orf57	chr10q22.3	chromosome 10 open reading frame 57
200973_s_at	0.0170553	up	2.63924	TSPAN3	chr15q24.3	tetraspanin 3
228707_at	3.37529e-05	up	2.62217	CLDN23	chr8p23.1	claudin 23
202659_at	0.00123983	up	2.59938	PSMB10	chr16q22.1	proteasome (prosome, macropain) subunit, beta type, 10
227346_at	0.0036617	up	2.58969	IKZF1	chr7p13-p11.1	IKAROS family zinc finger 1 (Ikaros)
205730_s_at	0.0178282	down	2.54821	ABLIM3	chr5q32	actin binding LIM protein family, member 3
228706_s_at	0.001021	up	2.54269	CLDN23	chr8p23.1	claudin 23
210517_s_at	0.00327595	up	2.5243	AKAP12	chr6q24-q25	A kinase (PRKA) anchor protein 12
202531_at	0.00247191	up	2.50015	IRF1	chr5q31.1	interferon regulatory factor 1
229860_x_at	0.0142574	up	2.48829	C4orf48	chr4p16.3	chromosome 4 open reading frame 48
204158_s_at	0.00222274	up	2.47869	TCIRG1	chr11q13.2	T-cell, immune regulator 1, ATPase, H+ transporting, lysosomal V0 subunit A3
222725_s_at	0.00849878	down	2.45667	PALMD	chr1p22-p21	palmdelphin
223816_at	0.0140591	down	2.45108	SLC46A2	chr9q32	solute carrier family 46, member 2
224701_at	0.000314005	up	2.41746	PARP14	chr3q21.1	poly (ADP-ribose) polymerase family, member 14
209773_s_at	0.000975197	up	2.41526	RRM2	chr2p25-p24	ribonucleotide reductase M2
202307_s_at	0.000156385	up	2.41038	TAP1	chr6p21.3	transporter 1, ATP-binding cassette, sub-family B (MDR/TAP)
219909_at	0.0038782	up	2.37405	MMP28	chr17q21.1	matrix metallopeptidase 28
226498_at	0.0171383	up	2.36481	FLT1	chr13q12	fms-related tyrosine kinase 1 (vascular endothelial growth factor/vascular permeability factor receptor)
230634_x_at	0.011957	up	2.35634	ADAT3	chr19p13.3	adenosine deaminase, tRNA-specific 3
218810_at	0.0141893	up	2.34641	ZC3H12A	chr1p34.3	zinc finger CCCH-type containing 12A
201534_s_at	0.0153025	down	2.33864	UBL3	chr13q12-q13	ubiquitin-like 3
223220_s_at	0.00768378	up	2.32458	PARP9	chr3q21	poly (ADP-ribose) polymerase family, member 9
239547_at	0.00569118	down	2.32001	HS3ST6	chr16p13.3	heparan sulfate (glucosamine) 3-O-sulfotransferase 6
224801_at	3.4525e-05	up	2.30663	NDFIP2	chr13q31.1	Nedd4 family interacting protein 2
218960_at	0.00021243	up	2.23384	TMPRSS4	chr11q23.3	transmembrane protease, serine 4
210117_at	0.0191481	down	2.22815	SPAG1	chr8q22.2	sperm associated antigen 1
208829_at	0.000437783	up	2.22205	TAPBP	chr6p21.3	TAP binding protein (tapasin)
230398_at	0.00035872	up	2.20742	TNS4	chr17q21.2	tensin 4
203927_at	0.000185583	up	2.19684	NFKBIE	chr6p21.1	nuclear factor of kappa light polypeptide gene enhancer in B-cells inhibitor, epsilon
205192_at	0.000245393	up	2.15343	MAP3K14	chr17q21	mitogen-activated protein kinase kinase kinase 14
228617_at	0.00662913	up	2.14244	XAF1	chr17p13.1	XIAP associated factor 1
222545_s_at	0.000826667	down	2.14098	C10orf57	chr10q22.3	chromosome 10 open reading frame 57
202708_s_at	0.0026175	down	2.13618	HIST2H2BE	chr1q21.2	histone cluster 2, H2be
212021_s_at	0.0111268	up	2.13513	MKI67	chr10q26.2	antigen identified by monoclonal antibody Ki-67
203936_s_at	0.0166346	up	2.131	MMP9	chr20q11.2-q13.1	matrix metallopeptidase 9 (gelatinase B, 92kDa gelatinase, 92kDa type IV collagenase)
231769_at	0.0027888	up	2.1266	FBXO6	chr1p36.22	F-box protein 6
1559263_s_at	0.00438843	up	2.12329	ZC3H12D	chr6q25.1	zinc finger CCCH-type containing 12D
210538_s_at	0.0146235	up	2.1181	BIRC3	chr11q22	baculoviral IAP repeat containing 3
216733_s_at	0.0185697	down	2.09203	GATM	chr15q21.1	glycine amidinotransferase (L-arginine:glycine amidinotransferase)
209357_at	0.0139507	down	2.08017	CITED2	chr6q23.3	Cbp/p300-interacting transactivator, with Glu/Asp-rich carboxy-terminal domain, 2
205225_at	0.00500446	up	2.07532	ESR1	chr6q25.1	estrogen receptor 1
52651_at	0.00140341	up	2.07409	COL8A2	chr1p34.2	collagen, type VIII, alpha 2
201890_at	0.00855911	up	2.05137	RRM2	chr2p25-p24	ribonucleotide reductase M2
226817_at	0.00321904	down	2.02988	DSC2	chr18q12.1	desmocollin 2
224451_x_at	0.00525395	up	2.02685	ARHGAP9	chr12q13.3	Rho GTPase activating protein 9
201535_at	0.0117531	down	2.02675	UBL3	chr13q12-q13	ubiquitin-like 3
227353_at	0.000675186	up	2.0234	TMC8	chr17q25.3	transmembrane channel-like 8
207957_s_at	0.00555429	up	2.02242	PRKCB	chr16p11.2	protein kinase C, beta
226197_at	0.000372394	down	2.01741	AR	chrXq12	androgen receptor
218543_s_at	0.00123983	up	2.01401	PARP12	chr7q34	poly (ADP-ribose) polymerase family, member 12
217497_at	0.0124391	up	2.01375	TYMP	chr22q13.33	thymidine phosphorylase
227420_at	0.00141448	up	1.9964	TNFAIP8L1	chr19p13.3	tumor necrosis factor, alpha-induced protein 8-like 1
226474_at	0.00153308	up	1.99359	NLRC5	chr16q13	NLR family, CARD domain containing 5
203234_at	0.00325711	down	1.98971	UPP1	chr7p12.3	uridine phosphorylase 1
222549_at	0.00438843	up	1.98077	CLDN1	chr3q28-q29	claudin 1
205926_at	0.00231552	up	1.97265	IL27RA	chr19p13.11	interleukin 27 receptor, alpha
45297_at	0.00141448	up	1.96254	EHD2	chr19q13.3	EH-domain containing 2
210001_s_at	0.0104841	up	1.96067	SOCS1	chr16p13.13	suppressor of cytokine signaling 1
227271_at	0.000329102	up	1.94495	FGF11	chr17p13.1	fibroblast growth factor 11
205180_s_at	0.00109922	up	1.9397	ADAM8	chr10q26.3	ADAM metallopeptidase domain 8
221479_s_at	0.0147974	down	1.93891	BNIP3L	chr8p21	BCL2/adenovirus E1B 19kDa interacting protein 3-like
214763_at	0.00326148	down	1.93593	ACOT11	chr1p32.3	acyl-CoA thioesterase 11
219386_s_at	0.00453205	up	1.93412	SLAMF8	chr1q23.2	SLAM family member 8
202180_s_at	0.00270713	up	1.92471	MVP	chr16p11.2	major vault protein
204825_at	0.0049269	up	1.90252	MELK	chr9p13.2	maternal embryonic leucine zipper kinase
221870_at	0.00471649	up	1.89716	EHD2	chr19q13.3	EH-domain containing 2
218731_s_at	0.000332285	up	1.89485	VWA1	chr1p36.33	von Willebrand factor A domain containing 1
227677_at	0.00210836	up	1.89305	JAK3	chr19p13.1	Janus kinase 3
204754_at	0.00490126	up	1.87602	HLF	chr17q22	hepatic leukemia factor
219368_at	0.000985704	down	1.87474	NAP1L2	chrXq13	nucleosome assembly protein 1-like 2
209980_s_at	0.00666525	down	1.86446	SHMT1	chr17p11.2	serine hydroxymethyltransferase 1 (soluble)
225929_s_at	0.0150432	up	1.86423	RNF213	chr17q25.3	ring finger protein 213
225415_at	0.00109922	up	1.85348	DTX3L	chr3q21.1	deltex 3-like (Drosophila)
201954_at	0.000985704	up	1.83809	ARPC1B	chr7q22.1	actin related protein 2/3 complex, subunit 1B, 41kDa
231775_at	0.0067939	up	1.83541	TNFRSF10A	chr8p21	tumor necrosis factor receptor superfamily, member 10a
218130_at	0.0120615	up	1.81285	C17orf62	chr17q25.3	chromosome 17 open reading frame 62
204575_s_at	0.00465248	up	1.81192	MMP19	chr12q14	matrix metallopeptidase 19
204328_at	0.00898825	up	1.81096	TMC6	chr17q25.3	transmembrane channel-like 6
202746_at	0.00881574	down	1.81052	ITM2A	chrXq13.3-Xq21.2	integral membrane protein 2A
228559_at	0.0127837	up	1.80884	CENPN	chr16q23.2	centromere protein N
225798_at	0.0066984	up	1.80767	JAZF1	chr7p15.2-p15.1	JAZF zinc finger 1
228323_at	0.015561	up	1.79033	CASC5	chr15q14	cancer susceptibility candidate 5
201762_s_at	0.000329921	up	1.76694	PSME2	chr14q11.2	proteasome (prosome, macropain) activator subunit 2 (PA28 beta)
209685_s_at	0.0186129	up	1.76501	PRKCB	chr16p11.2	protein kinase C, beta
202954_at	0.00705296	up	1.74065	UBE2C	chr20q13.12	ubiquitin-conjugating enzyme E2C
227125_at	0.0058109	up	1.73817	IFNAR2	chr21q22.11	interferon (alpha, beta and omega) receptor 2
236266_at	0.00147253	down	1.73107	RORA	chr15q22.2	RAR-related orphan receptor A
212482_at	0.0139653	down	1.72864	RMND5A	chr2p11.2	required for meiotic nuclear division 5 homolog A (S. cerevisiae)
201825_s_at	0.0121661	up	1.72377	SCCPDH	chr1q44	saccharopine dehydrogenase (putative)
202705_at	0.00629191	up	1.71347	CCNB2	chr15q22.2	cyclin B2
205339_at	0.0166514	up	1.71113	STIL	chr1p32	SCL/TAL1 interrupting locus
202338_at	0.00189436	up	1.70456	TK1	chr17q23.2-q25.3	thymidine kinase 1, soluble
204042_at	0.0170995	down	1.70255	WASF3	chr13q12	WAS protein family, member 3
48531_at	0.00183409	up	1.69298	TNIP2	chr4p16.3	TNFAIP3 interacting protein 2
218308_at	0.0132362	up	1.67654	TACC3	chr4p16.3	transforming, acidic coiled-coil containing protein 3
226795_at	0.00389241	up	1.66944	LRCH1	chr13q14.11	leucine-rich repeats and calponin homology (CH) domain containing 1
232160_s_at	0.000830869	up	1.66102	TNIP2	chr4p16.3	TNFAIP3 interacting protein 2
204170_s_at	0.00782465	up	1.65897	CKS2	chr9q22	CDC28 protein kinase regulatory subunit 2
211005_at	0.00529663	up	1.65793	LAT	chr16p11.2	linker for activation of T cells
213386_at	0.00156558	down	1.65559	TMEM246	chr9q31.1	transmembrane protein 246
206884_s_at	0.0155111	down	1.63642	SCEL	chr13q22	sciellin
207704_s_at	0.000797247	down	1.63108	GAS7	chr17p13.1	growth arrest-specific 7
223307_at	0.0029396	up	1.63034	CDCA3	chr12p13	cell division cycle associated 3
228361_at	0.00753228	up	1.63022	E2F2	chr1p36	E2F transcription factor 2
201826_s_at	0.00500446	up	1.62252	SCCPDH	chr1q44	saccharopine dehydrogenase (putative)
200906_s_at	0.00833933	down	1.6224	PALLD	chr4q32.3	palladin, cytoskeletal associated protein
232543_x_at	0.00891391	up	1.62096	ARHGAP9	chr12q13.3	Rho GTPase activating protein 9
203879_at	0.000589538	up	1.61316	PIK3CD	chr1p36.2	phosphoinositide-3-kinase, catalytic, delta polypeptide
218726_at	0.0119095	up	1.60743	HJURP	chr2q37.1	Holliday junction recognition protein
220363_s_at	0.00947025	down	1.60092	ELMO2	chr20q13	engulfment and cell motility 2
225150_s_at	0.0193366	up	1.59836	RTKN	chr2p13.1	rhotekin
1294_at	0.0017885	up	1.59707	UBA7	chr3p21	ubiquitin-like modifier activating enzyme 7
210297_s_at	0.00601235	up	1.59089	MSMB	chr10q11.2	microseminoprotein, beta-
230261_at	0.00447052	up	1.57807	ST8SIA4	chr5q21	ST8 alpha-N-acetyl-neuraminide alpha-2,8-sialyltransferase 4
219597_s_at	0.000345628	up	1.57183	DUOX1	chr15q15.3	dual oxidase 1
203022_at	0.00662889	up	1.57151	RNASEH2A	chr19p13.2	ribonuclease H2, subunit A
229250_at	0.0156093	up	1.5664	TPCN2	chr11q13.3	two pore segment channel 2
209408_at	0.0184946	up	1.56036	KIF2C	chr1p34.1	kinesin family member 2C
1563075_s_at	0.00233427	up	1.55416
201200_at	0.0137081	down	1.55395	CREG1	chr1q24	cellular repressor of E1A-stimulated genes 1
204026_s_at	0.00680613	up	1.55051	ZWINT	chr10q21-q22	ZW10 interactor
244350_at	0.0184529	up	1.54225	MYO10	chr5p15.1-p14.3	myosin X
220178_at	0.0147278	up	1.54165	MFSD12	chr19p13.3	major facilitator superfamily domain containing 12
239792_at	0.0178282	up	1.54041	LOC440288	chr15q24.1	uncharacterized LOC440288
50400_at	0.0146577	up	1.53001	PAOX	chr10q26.3	polyamine oxidase (exo-N4-amino)
1320_at	0.0174324	down	1.52938	PTPN21	chr14q31.3	protein tyrosine phosphatase, non-receptor type 21
218154_at	0.0138959	up	1.52251	GSDMD	chr8q24.3	gasdermin D
1555404_a_at	0.0163969	up	1.51731	DUOXA1	chr15q21.1	dual oxidase maturation factor 1
205781_at	0.0103412	up	1.50824	C16orf7	chr16q24	chromosome 16 open reading frame 7

## Sheet: 124 EoE vs. Asthma
124 genes dyregulated in EoE and AA
GeneName	p-value in AA	regulation in AA	FCAbsolute in AA	p-value in EoE	regulation in EoE	FC Absolute in EoE	Gene Symbol	Chromosomal Location	Gene Title
241368_at	0.00374784	down	2.2136	0.0118445	up	1.57841	PLIN5	chr19p13.3	perilipin 5
228083_at	0.0109309	down	2.01701	0.0146862	up	1.59334	CACNA2D4	chr12p13.33	calcium channel, voltage-dependent, alpha 2/delta subunit 4
213839_at	0.0335651	down	2.13823	0.00967039	up	2.02867	CLMN	chr14q32.13	calmin (calponin-like, transmembrane)
213802_at	0.0375002	down	2.31785	0.00149625	up	2.07045	PRSS12	chr4q28.1	protease, serine, 12 (neurotrypsin, motopsin)
225381_at	0.0354854	down	3.09505	0.0111629	up	2.58368	MIR100HG	chr11q24.1	mir-100-let-7a-2 cluster host gene (non-protein coding)
205668_at	0.00720181	down	2.00193	0.000376497	up	2.64007	LY75	chr2q24	lymphocyte antigen 75
227297_at	0.000366739	down	2.09552	0.000413216	up	3.68003	ITGA9	chr3p21.3	integrin, alpha 9
242809_at	0.0315477	up	3.20692	0.000628227	up	1.55641	IL1RL1	chr2q12	interleukin 1 receptor-like 1
215051_x_at	0.00807267	up	10.528	0.0188122	up	1.55842	AIF1	chr6p21.3	allograft inflammatory factor 1
1552378_s_at	0.0270394	up	2.15422	0.0168975	up	1.6108	RDH10	chr8q21.11	retinol dehydrogenase 10 (all-trans)
214866_at	0.0385795	up	2.25761	0.00555429	up	1.64748	PLAUR	chr19q13	plasminogen activator, urokinase receptor
204007_at	0.0347747	up	11.4541	0.0025197	up	1.65987	FCGR3B	chr1q23	Fc fragment of IgG, low affinity IIIb, receptor (CD16b)
229934_at	0.0372173	up	5.57804	0.00246599	up	1.67039
209901_x_at	0.0250708	up	7.03263	0.0104841	up	1.6783	AIF1	chr6p21.3	allograft inflammatory factor 1
213524_s_at	0.0322156	up	7.49924	0.0116733	up	1.69917	G0S2	chr1q32.2	G0/G1switch 2
212561_at	0.0480418	up	2.21774	0.00591117	up	1.71211	DENND5A	chr11p15.4	DENN/MADD domain containing 5A
202705_at	0.0150462	up	2.09113	0.00629191	up	1.71347	CCNB2	chr15q22.2	cyclin B2
205479_s_at	0.0208106	up	7.52638	0.0198197	up	1.73963	PLAU	chr10q24	plasminogen activator, urokinase
204575_s_at	0.0107451	up	6.38899	0.00465248	up	1.81192	MMP19	chr12q14	matrix metallopeptidase 19
202497_x_at	0.0357379	up	6.806	0.0116031	up	1.8533	SLC2A3	chr12p13.3	solute carrier family 2 (facilitated glucose transporter), member 3
1563120_at	0.0407584	up	5.22384	0.0138681	up	1.85576	LOC100129029	chr2q24.1	Uncharacterized LOC100129029
208966_x_at	0.0484535	up	2.08372	0.000754321	up	1.88097	IFI16	chr1q22	interferon, gamma-inducible protein 16
215501_s_at	0.0140857	up	2.08786	0.00494924	up	1.90595	DUSP10	chr1q41	dual specificity phosphatase 10
209545_s_at	0.0395337	up	2.65318	0.00146194	up	1.92165	RIPK2	chr8q21	receptor-interacting serine-threonine kinase 2
45297_at	0.0164233	up	2.23535	0.00141448	up	1.96254	EHD2	chr19q13.3	EH-domain containing 2
222549_at	0.0148064	up	2.31142	0.00438843	up	1.98077	CLDN1	chr3q28-q29	claudin 1
204489_s_at	0.00754823	up	2.35225	0.000613828	up	2.03651	CD44	chr11p13	CD44 molecule (Indian blood group)
1557905_s_at	0.000345172	up	2.93101	0.0040665	up	2.04049	CD44	chr11p13	CD44 molecule (Indian blood group)
209835_x_at	0.000110862	up	2.82902	0.00243338	up	2.09916	CD44	chr11p13	CD44 molecule (Indian blood group)
204122_at	0.0360033	up	3.90738	0.00151901	up	2.10526	TYROBP	chr19q13.1	TYRO protein tyrosine kinase binding protein
211924_s_at	0.0376306	up	7.49929	0.0122981	up	2.11184	PLAUR	chr19q13	plasminogen activator, urokinase receptor
204232_at	0.0495071	up	4.54069	0.011447	up	2.13576	FCER1G	chr1q23	Fc fragment of IgE, high affinity I, receptor for; gamma polypeptide
212014_x_at	0.000133477	up	2.65673	0.00224907	up	2.16663	CD44	chr11p13	CD44 molecule (Indian blood group)
204490_s_at	7.78808e-06	up	2.63563	0.000487822	up	2.16922	CD44	chr11p13	CD44 molecule (Indian blood group)
37145_at	0.0476971	up	10.4162	0.0138681	up	2.1922	GNLY	chr2p11.2	granulysin
205214_at	0.0133669	up	2.46982	0.000667038	up	2.35103	STK17B	chr2q32.3	serine/threonine kinase 17b
209773_s_at	0.0039917	up	2.34215	0.000975197	up	2.41526	RRM2	chr2p25-p24	ribonucleotide reductase M2
205786_s_at	0.0437886	up	3.09214	0.00856437	up	2.43406	ITGAM	chr16p11.2	integrin, alpha M (complement component 3 receptor 3 subunit)
224774_s_at	0.0107707	up	2.25641	8.21339e-06	up	2.44873	NAV1	chr1q32.3	neuron navigator 1
209949_at	0.0194296	up	3.64623	0.00525395	up	2.50303	NCF2	chr1q25	neutrophil cytosolic factor 2
209795_at	0.0413344	up	6.06447	0.0136868	up	2.54589	CD69	chr12p13	CD69 molecule
229555_at	0.0231097	up	2.35262	7.44325e-05	up	2.61429	GALNT5	chr2q24.1	UDP-N-acetyl-alpha-D-galactosamine:polypeptide N-acetylgalactosaminyltransferase 5 (GalNAc-T5)
210139_s_at	0.0274023	up	2.50426	0.00681171	up	2.64884	PMP22	chr17p12	peripheral myelin protein 22
221223_x_at	0.0447879	up	3.73865	0.000226861	up	2.95008	CISH	chr3p21.3	cytokine inducible SH2-containing protein
210367_s_at	0.0287043	up	2.17838	0.00112657	up	2.98441	PTGES	chr9q34.3	prostaglandin E synthase
218182_s_at	0.00491872	up	2.21588	0.00320817	up	3.08792	CLDN1	chr3q28-q29	claudin 1
210095_s_at	0.0304727	up	3.15955	0.00465381	up	3.1024	IGFBP3	chr7p13-p12	insulin-like growth factor binding protein 3
210146_x_at	0.0474056	up	6.17636	0.000224576	up	3.18904	LILRB2	chr19q13.4	leukocyte immunoglobulin-like receptor, subfamily B (with TM and ITIM domains), member 2
200706_s_at	0.0306424	up	2.1091	0.00554916	up	3.21583	LITAF	chr16p13.13	lipopolysaccharide-induced TNF factor
213457_at	0.0279037	up	2.3255	0.000137331	up	3.25603	MFHAS1	chr8p23.1	malignant fibrous histiocytoma amplified sequence 1
206584_at	0.0178314	up	5.10746	0.00205644	up	3.26667	LY96	chr8q21.11	lymphocyte antigen 96
204493_at	0.0113978	up	2.19119	0.000585049	up	3.29119	BID	chr22q11.1	BH3 interacting domain death agonist
227697_at	0.0205526	up	7.0183	0.00706965	up	3.29373	SOCS3	chr17q25.3	suppressor of cytokine signaling 3
236129_at	0.0117965	up	2.76189	0.000363472	up	3.3016	GALNT5	chr2q24.1	UDP-N-acetyl-alpha-D-galactosamine:polypeptide N-acetylgalactosaminyltransferase 5 (GalNAc-T5)
210845_s_at	0.0289233	up	5.29766	0.0038782	up	3.30392	PLAUR	chr19q13	plasminogen activator, urokinase receptor
226621_at	0.0249717	up	2.21666	0.000448035	up	3.46173	OSMR	chr5p13.1	oncostatin M receptor
215382_x_at	0.0274864	up	5.90815	0.00227778	up	3.47258	TPSAB1	chr16p13.3	tryptase alpha/beta 1
215446_s_at	0.0368447	up	2.7812	0.00453836	up	3.53565	LOX	chr5q23.2	lysyl oxidase
219508_at	0.042681	up	5.22361	0.0143254	up	3.57551	GCNT3	chr15q21.3	glucosaminyl (N-acetyl) transferase 3, mucin type
204438_at	0.0217023	up	2.59604	0.00113172	up	3.59115	MRC1	chr10p12.33	mannose receptor, C type 1
205681_at	0.0422963	up	19.5709	0.000226861	up	3.71006	BCL2A1	chr15q24.3	BCL2-related protein A1
201858_s_at	0.0253112	up	8.43369	0.0110891	up	3.75694	SRGN	chr10q22.1	serglycin
205159_at	0.0255024	up	10.0473	0.00194228	up	3.80173	CSF2RB	chr22q13.1	colony stimulating factor 2 receptor, beta, low-affinity (granulocyte-macrophage)
200704_at	0.0366048	up	2.21578	0.000299366	up	3.81777	LITAF	chr16p13.13	lipopolysaccharide-induced TNF factor
226534_at	0.000693604	up	2.1192	9.56119e-05	up	3.95381	KITLG	chr12q22	KIT ligand
211906_s_at	0.00554798	up	5.64832	0.0159694	up	4.27405	SERPINB4	chr18q21.3	serpin peptidase inhibitor, clade B (ovalbumin), member 4
217023_x_at	0.0416001	up	3.13148	0.00291049	up	4.39765	TPSAB1///TPSB2	chr16p13.3	tryptase alpha/beta 1///tryptase beta 2 (gene/pseudogene)
231513_at	0.0418432	up	2.83824	0.0125855	up	4.43811
210064_s_at	0.0141216	up	2.23766	0.0130898	up	4.49242	UPK1B	chr3q13.32	uroplakin 1B
201666_at	0.00774168	up	3.36389	0.001021	up	4.84901	TIMP1	chrXp11.3-p11.23	TIMP metallopeptidase inhibitor 1
206912_at	0.00270711	up	3.26236	1.32833e-05	up	4.89647	FOXE1	chr9q22	forkhead box E1 (thyroid transcription factor 2)
209301_at	0.0113925	up	2.6702	0.012467	up	5.84154	CA2	chr8q22	carbonic anhydrase II
205579_at	0.0404312	up	3.86349	0.000436399	up	6.53088	HRH1	chr3p25	histamine receptor H1
225646_at	0.0232174	up	2.48879	6.94967e-06	up	8.05016	CTSC	chr11q14.2	cathepsin C
227480_at	0.00474383	up	2.64317	0.00050232	up	8.18073	SUSD2	chr22q11-q12	sushi domain containing 2
236979_at	0.0399319	up	2.54287	1.63198e-08	up	8.7036	BCL2L15	chr1p13.2	BCL2-like 15
225647_s_at	0.00820567	up	2.28132	6.32258e-06	up	9.82608	CTSC	chr11q14.2	cathepsin C
206336_at	0.0491196	up	2.92662	0.00137387	up	11.5237	CXCL6	chr4q13.3	chemokine (C-X-C motif) ligand 6 (granulocyte chemotactic protein 2)
238429_at	0.0160306	up	2.2262	1.63198e-08	up	15.679	TMEM71	chr8q24.22	transmembrane protein 71
205890_s_at	0.0222635	up	3.65549	2.07491e-05	up	17.7499	GABBR1///UBD	chr6p21.3///chr6p21.31	gamma-aminobutyric acid (GABA) B receptor, 1///ubiquitin D
218804_at	0.0442376	up	3.42104	0.0042136	up	19.0691	ANO1	chr11q13.3	anoctamin 1, calcium activated chloride channel
230238_at	0.0455715	down	2.19143	0.00514661	down	1.57946	SOWAHA	chr5q31.1	sosondowah ankyrin repeat domain family member A
226595_at	0.000488504	down	4.10808	0.000132405	down	2.14287	SNX21	chr20q13.12	sorting nexin family member 21
1553961_s_at	0.00580092	down	3.72544	1.69214e-06	down	2.65789	SNX21	chr20q13.12	sorting nexin family member 21
220723_s_at	0.0235094	down	3.05992	0.00733059	down	5.25565	CWH43	chr4p11	cell wall biogenesis 43 C-terminal homolog (S. cerevisiae)
205559_s_at	0.00939068	down	2.15416	0.000329921	down	5.35274	PCSK5	chr9q21.3	proprotein convertase subtilisin/kexin type 5
214621_at	0.0122618	down	3.91537	3.7811e-05	down	15.9772	GYS2	chr12p12.2	glycogen synthase 2 (liver)
203585_at	0.0151675	up	2.24061	0.0096684	down	1.56428	ZNF185	chrXq28	zinc finger protein 185 (LIM domain)
208381_s_at	0.0429175	up	3.82075	0.0150179	down	1.60648	SGPL1	chr10q21	sphingosine-1-phosphate lyase 1
207704_s_at	0.0267919	up	2.57211	0.000797247	down	1.63108	GAS7	chr17p13.1	growth arrest-specific 7
206884_s_at	0.0177259	up	2.71371	0.0155111	down	1.63642	SCEL	chr13q22	sciellin
212481_s_at	0.020045	up	2.8457	0.0195809	down	1.68295	TPM4	chr19p13.1	tropomyosin 4
228976_at	0.0240821	up	2.0896	0.00452491	down	1.71552	ICOSLG	chr21q22.3	inducible T-cell co-stimulator ligand
223625_at	0.0202968	up	4.55987	0.00362642	down	1.72076	FAM126A	chr7p15.3	family with sequence similarity 126, member A
232082_x_at	0.00334244	up	7.32477	0.00321473	down	1.74462	SPRR3	chr1q21-q22	small proline-rich protein 3
209806_at	0.0213279	up	3.41034	0.00519512	down	1.8165	HIST1H2BK	chr6p21.33	histone cluster 1, H2bk
222745_s_at	0.00481917	up	2.05241	0.00707333	down	1.81992	C15orf29	chr15q14	chromosome 15 open reading frame 29
1567107_s_at	0.014823	up	2.55054	0.00464547	down	1.83239	TPM4	chr19p13.1	tropomyosin 4
225262_at	0.00434731	up	2.62318	0.00833485	down	1.88918	FOSL2	chr2p23.3	FOS-like antigen 2
208527_x_at	0.039775	up	3.3755	0.0134778	down	1.90694	HIST1H2BC///HIST1H2BE///HIST1H2BF///HIST1H2BG///HIST1H2BI	chr6p21.3///chr6p22.1	histone cluster 1, H2bc///histone cluster 1, H2be///histone cluster 1, H2bf///histone cluster 1, H2bg///histone cluster 1, H2bi
203234_at	0.00521419	up	5.47539	0.00325711	down	1.98971	UPP1	chr7p12.3	uridine phosphorylase 1
227276_at	0.0233356	up	2.33676	0.00985847	down	2.02804	PLXDC2	chr10p12.31	plexin domain containing 2
214446_at	0.0454628	up	2.66813	0.00285153	down	2.20188	ELL2	chr5q15	elongation factor, RNA polymerase II, 2
217996_at	0.0413732	up	2.4316	0.0139687	down	2.27471	PHLDA1	chr12q15	pleckstrin homology-like domain, family A, member 1
222249_at	0.00100579	up	2.1939	0.0192461	down	2.38482
209744_x_at	0.00251994	up	2.01597	0.0052912	down	2.47592	ITCH	chr20q11.22	itchy E3 ubiquitin protein ligase
219403_s_at	0.0165501	up	2.61441	0.00188334	down	2.47737	HPSE	chr4q21.3	heparanase
238654_at	0.0181022	up	4.59089	0.00566106	down	2.71493	VSIG10L	chr19q13.41	V-set and immunoglobulin domain containing 10 like
213456_at	0.0120389	up	7.70136	0.00681171	down	2.81303	SOSTDC1	chr7p21.1	sclerostin domain containing 1
201195_s_at	0.0375977	up	4.53015	0.00128474	down	2.85388	SLC7A5	chr16q24.3	solute carrier family 7 (amino acid transporter light chain, L system), member 5
208539_x_at	0.00574523	up	9.43602	0.00088914	down	2.86146	SPRR2B	chr1q21-q22	small proline-rich protein 2B
205832_at	0.00134712	up	9.78938	0.00103175	down	2.9425	CPA4	chr7q32	carboxypeptidase A4
226064_s_at	0.0467069	up	4.46797	0.0029396	down	3.20014	DGAT2	chr11q13.5	diacylglycerol O-acyltransferase 2
206561_s_at	0.00802153	up	3.64088	0.0125222	down	3.26979	AKR1B10	chr7q33	aldo-keto reductase family 1, member B10 (aldose reductase)
213680_at	0.0112663	up	2.41911	0.00601235	down	3.58563	KRT6B	chr12q13.13	keratin 6B
205863_at	0.0292287	up	6.95228	0.000816151	down	4.00065	S100A12	chr1q21	S100 calcium binding protein A12
235193_at	0.036639	up	2.75161	0.00927296	down	4.51024
207008_at	0.0357088	up	9.7484	0.00897514	down	4.78227	CXCR2	chr2q35	chemokine (C-X-C motif) receptor 2
214455_at	0.0275297	up	2.88893	0.00870655	down	4.78702	HIST1H2BC///HIST1H2BE///HIST1H2BF///HIST1H2BG///HIST1H2BI	chr6p21.3///chr6p22.1	histone cluster 1, H2bc///histone cluster 1, H2be///histone cluster 1, H2bf///histone cluster 1, H2bg///histone cluster 1, H2bi
204393_s_at	0.0174969	up	2.14259	0.00119232	down	5.16827	ACPP	chr3q22.1	acid phosphatase, prostate
223739_at	0.0229738	up	2.45366	0.00685177	down	5.22548	PADI1	chr1p36.13	peptidyl arginine deiminase, type I
219804_at	0.0313767	up	4.66528	0.000477456	down	8.33131	SYNPO2L	chr10q22.2	synaptopodin 2-like
205328_at	0.0108105	up	3.35842	0.00184254	down	11.1293	CLDN10	chr13q31-q34	claudin 10
215704_at	0.0490683	up	4.92332	0.00306513	down	11.5917	FLG	chr1q21.3	filaggrin

## Sheet:  EoE human disease
Human EoE disease
GeneName	p-value	p-value	regulation	FCAbsolute	Gene Symbol	Chromosome Number(Avadis)	Gene Title	RefSeq Transcript ID
223710_at	2.34454e-07	1.71525e-11	up	61.3342	CCL26	chr7	chemokine (C-C motif) ligand 26	NM_006072
210809_s_at	6.94967e-06	2.9235e-09	up	52.9545	POSTN	chr13	periostin, osteoblast specific factor	NM_001135934///NM_001135935///NM_001135936///NM_006475
207802_at	0.0008347	5.3433e-06	down	39.0248	CRISP3	chr6	cysteine-rich secretory protein 3	NM_001190986///NM_006061
206026_s_at	0.000539267	2.83072e-06	up	29.4072	TNFAIP6	chr2	tumor necrosis factor, alpha-induced protein 6	NM_007115
1558920_at	4.81645e-06	9.62597e-10	down	28.3585	SLC8A1-AS1	chr2	SLC8A1 antisense RNA 1 (non-protein coding)	NR_038441
233663_s_at	6.32258e-06	2.14561e-09	up	23.9493	CDH26	chr20	cadherin 26	NM_021810///NM_177980
207328_at	7.44325e-05	9.80181e-08	up	23.6894	ALOX15	chr17	arachidonate 15-lipoxygenase	NM_001140
206025_s_at	0.00237375	2.98266e-05	up	21.499	TNFAIP6	chr2	tumor necrosis factor, alpha-induced protein 6	NM_007115
204470_at	0.000170322	4.1119e-07	up	21.1533	CXCL1	chr4	chemokine (C-X-C motif) ligand 1 (melanoma growth stimulating activity, alpha)	NM_001511///NR_046035
211430_s_at	0.000944472	6.63333e-06	up	21.0267	IGHG1///IGHG2///IGHM///IGHV4-31	chr14	immunoglobulin heavy constant gamma 1 (G1m marker)///immunoglobulin heavy constant gamma 2 (G2m marker)///immunoglobulin heavy constant mu///immunoglobulin heavy variable 4-31
206942_s_at	6.32258e-06	2.42843e-09	up	20.8204	PMCH	chr12	pro-melanin-concentrating hormone	NM_002674
205627_at	1.56528e-05	9.16122e-09	down	20.8119	CDA	chr1	cytidine deaminase	NM_001785
244056_at	0.000299366	9.89789e-07	down	20.606	SFTA2	chr6	surfactant associated 2	NM_205854
232306_at	0.000754321	4.62211e-06	up	19.9076	CDH26	chr20	cadherin 26	NM_021810///NM_177980
214677_x_at	0.00040615	1.73455e-06	up	19.3047	IGLC1	chr22	immunoglobulin lambda constant 1 (Mcg marker)
218804_at	0.0042136	7.40607e-05	up	19.0691	ANO1	chr11	anoctamin 1, calcium activated chloride channel	NM_018043///NR_030691
212592_at	0.000437783	1.97981e-06	up	17.8345	IGJ	chr4	immunoglobulin J polypeptide, linker protein for immunoglobulin alpha and mu polypeptides	NM_144646
210873_x_at	0.00931873	0.000262816	up	17.752	APOBEC3A	chr22	apolipoprotein B mRNA editing enzyme, catalytic polypeptide-like 3A	NM_001270406///NM_145699
205890_s_at	2.07491e-05	1.29029e-08	up	17.7499	GABBR1///UBD	chr6	gamma-aminobutyric acid (GABA) B receptor, 1///ubiquitin D	NM_001470///NM_006398///NM_021903///NM_021904///NM_021905
243585_at	1.14993e-05	5.9678e-09	up	16.6963	ATP13A5	chr3	ATPase type 13A5	NM_198505
206710_s_at	0.000242657	6.92356e-07	down	16.6588	EPB41L3	chr18	erythrocyte membrane protein band 4.1-like 3	NM_012307
212681_at	0.000355416	1.37341e-06	down	16.0086	EPB41L3	chr18	erythrocyte membrane protein band 4.1-like 3	NM_012307
214621_at	3.7811e-05	3.52695e-08	down	15.9772	GYS2	chr12	glycogen synthase 2 (liver)	NM_021957
238429_at	1.63198e-08	8.9546e-13	up	15.679	TMEM71	chr8	transmembrane protein 71	NM_001145153///NM_144649
206207_at	3.37529e-05	2.90148e-08	up	14.7392	CLC	chr19	Charcot-Leyden crystal protein	NM_001828
205624_at	6.32258e-06	2.34578e-09	up	14.546	CPA3	chr3	carboxypeptidase A3 (mast cell)	NM_001870
1555778_a_at	0.00152083	1.44855e-05	up	14.3615	POSTN	chr13	periostin, osteoblast specific factor	NM_001135934///NM_001135935///NM_001135936///NM_006475
224795_x_at	0.000754321	4.64941e-06	up	14.0657	IGK@///IGKC///LOC100294406	chr15	immunoglobulin kappa locus///immunoglobulin kappa constant///uncharacterized LOC100294406	XR_109956///XR_109957///XR_132705
209138_x_at	0.000386796	1.62005e-06	up	14.0295	IGLC1	chr22	Immunoglobulin lambda constant 1 (Mcg marker)
217022_s_at	0.00227778	2.75375e-05	up	13.5355	IGH@///IGHA1///IGHA2	chr14	immunoglobulin heavy locus///immunoglobulin heavy constant alpha 1///immunoglobulin heavy constant alpha 2 (A2m marker)
225688_s_at	6.32258e-06	2.28971e-09	up	12.8398	PHLDB2	chr3	pleckstrin homology-like domain, family B, member 2	NM_001134437///NM_001134438///NM_001134439///NM_145753
221671_x_at	0.000159154	3.69686e-07	up	12.2766	IGK@///IGKC///LOC100294406	chr2	immunoglobulin kappa locus///immunoglobulin kappa constant///uncharacterized LOC100294406	XR_109956///XR_109957///XR_132705
220622_at	0.000185583	4.64432e-07	up	12.1541	LRRC31	chr3	leucine rich repeat containing 31	NM_024727
209616_s_at	0.000155224	3.36623e-07	down	12.0057	CES1///LOC100653057	chr16	carboxylesterase 1///liver carboxylesterase 1-like	NM_001025194///NM_001025195///NM_001266///XM_003403879
211776_s_at	0.000122408	2.2836e-07	down	11.8863	EPB41L3	chr18	erythrocyte membrane protein band 4.1-like 3	NM_012307
221651_x_at	0.000318129	1.10552e-06	up	11.8134	IGK@///IGKC///LOC100294406	chr2	immunoglobulin kappa locus///immunoglobulin kappa constant///uncharacterized LOC100294406	XR_109956///XR_109957///XR_132705
215704_at	0.00306513	4.52411e-05	down	11.5917	FLG	chr1	filaggrin	NM_002016
206336_at	0.00137387	1.23881e-05	up	11.5237	CXCL6	chr4	chemokine (C-X-C motif) ligand 6 (granulocyte chemotactic protein 2)	NM_002993
206605_at	0.00122204	1.03485e-05	down	11.3859	ENDOU	chr12	endonuclease, polyU-specific	NM_001172439///NM_001172440///NM_006025
244620_at	6.96255e-05	8.19613e-08	down	11.2589	SLC8A1-AS1	chr2	SLC8A1 antisense RNA 1 (non-protein coding)	NR_038441
205328_at	0.00184254	1.96133e-05	down	11.1293	CLDN10	chr13	claudin 10	NM_001160100///NM_006984///NM_182848
242013_at	8.21339e-06	3.69188e-09	up	11.0014	BCL2L15	chr1	BCL2-like 15	NM_001010922///NM_001029944///NM_001029945///NM_001029946
206529_x_at	0.00247182	3.25055e-05	up	10.9028	SLC26A4	chr7	solute carrier family 26, member 4	NM_000441
220330_s_at	0.000284934	9.17208e-07	up	10.6001	SAMSN1	chr21	SAM domain, SH3 domain and nuclear localization signals 1	NM_001256370///NM_022136
232165_at	0.000307379	1.04006e-06	up	10.3796	EPPK1	chr8	epiplakin 1	NM_031308
207206_s_at	0.000251214	7.62387e-07	down	10.0889	ALOX12	chr17	arachidonate 12-lipoxygenase	NM_000697
225647_s_at	6.32258e-06	2.12872e-09	up	9.82608	CTSC	chr11	cathepsin C	NM_001114173///NM_001814///NM_148170
232164_s_at	0.000480861	2.33944e-06	up	9.81254	EPPK1	chr8	epiplakin 1	NM_031308
242714_at	0.00250588	3.34117e-05	down	9.43629		chr6
232231_at	0.00152083	1.45199e-05	up	9.36461	RUNX2	chr6	runt-related transcription factor 2	NM_001015051///NM_001024630///NM_004348
224412_s_at	6.59809e-07	6.44493e-11	up	9.03544	TRPM6	chr9	transient receptor potential cation channel, subfamily M, member 6	NM_001177310///NM_001177311///NM_017662
215121_x_at	0.000834185	5.3197e-06	up	8.9815	CYAT1///IGLC1///IGLV1-44	chr22	immunoglobulin lambda light chain-like///immunoglobulin lambda constant 1 (Mcg marker)///immunoglobulin lambda variable 1-44
223423_at	0.000867041	5.7882e-06	up	8.74984	GPR160	chr3	G protein-coupled receptor 160	NM_014373
236979_at	1.63198e-08	5.28745e-13	up	8.7036	BCL2L15	chr1	BCL2-like 15	NM_001010922///NM_001029944///NM_001029945///NM_001029946
225458_at	5.69097e-06	1.35313e-09	up	8.66518	PP7080	chr5	uncharacterized LOC25845	NR_024158
206642_at	0.0144285	0.000528848	down	8.42793	DSG1	chr18	desmoglein 1	NM_001942
219804_at	0.000477456	2.31415e-06	down	8.33131	SYNPO2L	chr10	synaptopodin 2-like	NM_001114133///NM_024875
227480_at	0.00050232	2.55409e-06	up	8.18073	SUSD2	chr22	sushi domain containing 2	NM_019601
215379_x_at	0.00118598	9.77229e-06	up	8.09386	IGLV1-44	chr22	immunoglobulin lambda variable 1-44
225646_at	6.94967e-06	2.80256e-09	up	8.05016	CTSC	chr11	cathepsin C	NM_001114173///NM_001814///NM_148170
202859_x_at	0.00629191	0.000146673	up	8.02443	IL8	chr4	interleukin 8	NM_000584
235229_at	0.001672	1.66069e-05	up	7.89104		chr6
223720_at	0.00291049	4.20666e-05	down	7.80164	SPINK7	chr5	serine peptidase inhibitor, Kazal type 7 (putative)	NM_032566
221796_at	2.5434e-05	1.81422e-08	up	7.78262	NTRK2	chr9	neurotrophic tyrosine kinase, receptor, type 2	NM_001007097///NM_001018064///NM_001018065///NM_001018066///NM_006180
1557016_a_at	0.00176417	1.82951e-05	down	7.67097	C1orf177	chr1	chromosome 1 open reading frame 177	NM_001110533///NM_152607
239430_at	7.44325e-05	9.45904e-08	down	7.22595	IGFL1	chr19	IGF-like family member 1	NM_198541
215176_x_at	0.0057187	0.000125723	up	7.21717	LOC642838	chr2	ig kappa chain V-I region Walker-like	XM_003403533
216474_x_at	0.001021	7.64777e-06	up	7.13918	TPSAB1///TPSB2	chr16	tryptase alpha/beta 1///tryptase beta 2 (gene/pseudogene)	NM_003294///NM_024164
219684_at	6.32258e-06	2.10681e-09	up	7.10489	RTP4	chr3	receptor (chemosensory) transporter protein 4	NM_022147
214669_x_at	0.00100723	7.44257e-06	up	7.06471	IGKC	chr2	Immunoglobulin kappa constant
1554452_a_at	0.00452491	8.43326e-05	down	6.99895	HILPDA	chr7	hypoxia inducible lipid droplet-associated	NM_001098786///NM_013332
214624_at	0.00906219	0.000252488	down	6.98401	UPK1A	chr19	uroplakin 1A	NM_007000
236045_x_at	0.0137676	0.000486746	up	6.91734		chr17
206004_at	0.00464547	8.7939e-05	down	6.91591	TGM3	chr20	transglutaminase 3 (E polypeptide, protein-glutamine-gamma-glutamyltransferase)	NM_003245
243313_at	0.000459299	2.21507e-06	down	6.91262	SYNPO2L	chr10	synaptopodin 2-like	NM_001114133///NM_024875
206765_at	5.926e-06	1.5174e-09	up	6.77785	KCNJ2	chr17	potassium inwardly-rectifying channel, subfamily J, member 2	NM_000891
218507_at	0.001672	1.66359e-05	down	6.63204	HILPDA	chr7	hypoxia inducible lipid droplet-associated	NM_001098786///NM_013332
201487_at	1.69214e-06	2.33305e-10	up	6.55526	CTSC	chr11	cathepsin C	NM_001114173///NM_001814///NM_148170
205579_at	0.000436399	1.94753e-06	up	6.53088	HRH1	chr3	histamine receptor H1	NM_000861///NM_001098211///NM_001098212///NM_001098213
220724_at	0.00525334	0.000109342	down	6.47404	CWH43	chr4	cell wall biogenesis 43 C-terminal homolog (S. cerevisiae)	NM_025087
204836_at	0.000102337	1.66584e-07	up	6.4641	GLDC	chr9	glycine dehydrogenase (decarboxylating)	NM_000170
221795_at	0.000500755	2.51866e-06	up	6.46252	NTRK2	chr9	neurotrophic tyrosine kinase, receptor, type 2	NM_001007097///NM_001018064///NM_001018065///NM_001018066///NM_006180
204591_at	0.000158689	3.65704e-07	up	6.42927	CHL1	chr3	cell adhesion molecule with homology to L1CAM (close homolog of L1)	NM_001253387///NM_001253388///NM_006614///NR_045572
209283_at	3.37529e-05	2.81181e-08	down	6.40679	CRYAB	chr11	crystallin, alpha B	NM_001885
233534_at	0.000675186	3.99216e-06	down	6.36939	KRTAP3-2	chr17	keratin associated protein 3-2	NM_031959
236738_at	0.0126775	0.000425481	down	6.17406	C3orf80	chr3	chromosome 3 open reading frame 80	NM_001168214
205683_x_at	0.000439967	2.03588e-06	up	6.11361	TPSAB1	chr16	tryptase alpha/beta 1	NM_003294
1570596_at	0.00438843	8.03216e-05	down	6.08987		chr20
207134_x_at	0.000457594	2.16064e-06	up	6.07033	TPSB2	chr16	tryptase beta 2 (gene/pseudogene)	NM_024164
219197_s_at	0.000137331	2.7704e-07	up	6.04299	SCUBE2	chr11	signal peptide, CUB domain, EGF-like 2	NM_001170690///NM_020974
228653_at	0.00507088	0.000102347	down	5.98751	SAMD5	chr6	sterile alpha motif domain containing 5	NM_001030060
206726_at	1.07552e-05	5.3112e-09	up	5.95717	HPGDS	chr4	hematopoietic prostaglandin D synthase	NM_014485
207717_s_at	0.000111549	2.06062e-07	up	5.94473	PKP2	chr12	plakophilin 2	NM_001005242///NM_004572
201849_at	4.04808e-05	3.92406e-08	down	5.90843	BNIP3	chr14	BCL2/adenovirus E1B 19kDa interacting protein 3	NM_004052
209301_at	0.012467	0.000412032	up	5.84154	CA2	chr8	carbonic anhydrase II	NM_000067
225457_s_at	4.81645e-06	9.73675e-10	up	5.80909	LINC00263///PP7080	chr5	long intergenic non-protein coding RNA 263///uncharacterized LOC25845	NR_024158///NR_026762
229975_at	0.00110927	8.82551e-06	up	5.67834	BMPR1B	chr4	bone morphogenetic protein receptor, type IB	NM_001203///NM_001256792///NM_001256793///NM_001256794
203854_at	0.000276528	8.71431e-07	up	5.65466	CFI	chr4	complement factor I	NM_000204
225817_at	0.0130794	0.000446644	down	5.61704	CGNL1	chr15	cingulin-like 1	NM_001252335///NM_032866
238724_at	3.37529e-05	2.88687e-08	down	5.58894		chr7
219274_at	0.00413419	7.21988e-05	down	5.57066	TSPAN12	chr7	tetraspanin 12	NM_012338
213258_at	8.30169e-05	1.20547e-07	up	5.53124	TFPI	chr2	tissue factor pathway inhibitor (lipoprotein-associated coagulation inhibitor)	NM_001032281///NM_006287
219795_at	0.00465786	8.87698e-05	up	5.49885	SLC6A14	chrX	solute carrier family 6 (amino acid transporter), member 14	NM_007231
202357_s_at	0.000155224	3.40684e-07	up	5.48444	CFB	chr6	complement factor B	NM_001710
206172_at	0.00519793	0.000107524	up	5.47529	IL13RA2	chrX	interleukin 13 receptor, alpha 2	NM_000640
204745_x_at	0.00264589	3.63432e-05	down	5.42821	MT1G	chr16	metallothionein 1G	NM_005950
239239_at	0.0180013	0.000768121	up	5.42452	BANCR	chr9	BRAF-activated non-protein coding RNA	NR_047671
226702_at	0.000106686	1.8342e-07	up	5.39612	CMPK2	chr2	cytidine monophosphate (UMP-CMP) kinase 2, mitochondrial	NM_001256477///NM_001256478///NM_207315///NR_046236
1559028_at	0.000936945	6.54619e-06	down	5.36036	C21orf15	chr18	chromosome 21 open reading frame 15	NR_026755
205559_s_at	0.000329921	1.18933e-06	down	5.35274	PCSK5	chr9	proprotein convertase subtilisin/kexin type 5	NM_001190482///NM_006200
213994_s_at	0.00233707	2.89809e-05	up	5.34413	SPON1	chr11	spondin 1, extracellular matrix protein	NM_006108
226695_at	3.7811e-05	3.46218e-08	up	5.33866	PRRX1	chr1	paired related homeobox 1	NM_006902///NM_022716
206448_at	0.00252822	3.38945e-05	down	5.31583	ZNF365	chr10	zinc finger protein 365	NM_014951///NM_199450///NM_199451///NM_199452
218843_at	2.75226e-05	2.05953e-08	down	5.301	FNDC4	chr2	fibronectin type III domain containing 4	NM_022823
1555564_a_at	0.00326148	4.99157e-05	up	5.26083	CFI	chr4	complement factor I	NM_000204
210065_s_at	0.0100771	0.000295446	up	5.25951	UPK1B	chr3	uroplakin 1B	NM_006952
220723_s_at	0.00733059	0.000184488	down	5.25565	CWH43	chr4	cell wall biogenesis 43 C-terminal homolog (S. cerevisiae)	NM_025087
223739_at	0.00685177	0.000167676	down	5.22548	PADI1	chr1	peptidyl arginine deiminase, type I	NM_013358
204058_at	0.00404015	6.89429e-05	down	5.21509	ME1	chr6	malic enzyme 1, NADP(+)-dependent, cytosolic	NM_002395
214536_at	0.000909345	6.23693e-06	down	5.19397	SLURP1	chr8	secreted LY6/PLAUR domain containing 1	NM_020427
206932_at	0.000524692	2.74462e-06	up	5.17734	CH25H	chr10	cholesterol 25-hydroxylase	NM_003956
204393_s_at	0.00119232	9.92174e-06	down	5.16827	ACPP	chr3	acid phosphatase, prostate	NM_001099///NM_001134194
214836_x_at	0.00205109	2.33714e-05	up	5.13674	IGK@///IGKC///LOC100294406	chr2	immunoglobulin kappa locus///immunoglobulin kappa constant///uncharacterized LOC100294406	XR_109956///XR_109957///XR_132705
221218_s_at	6.3739e-05	7.02833e-08	up	5.12167	TPK1	chr7	thiamin pyrophosphokinase 1	NM_001042482///NM_022445
218484_at	0.00114941	9.31301e-06	down	5.11078	NDUFA4L2	chr12	NADH dehydrogenase (ubiquinone) 1 alpha subcomplex, 4-like 2	NM_020142
205964_at	0.0020153	2.25581e-05	down	5.06892	ZNF426	chr19	zinc finger protein 426	NM_024106
205560_at	0.00040615	1.73826e-06	down	4.97844	PCSK5	chr9	proprotein convertase subtilisin/kexin type 5	NM_001190482///NM_006200
202234_s_at	0.000302079	1.00954e-06	up	4.96677	SLC16A1	chr1	solute carrier family 16, member 1 (monocarboxylic acid transporter 1)	NM_001166496///NM_003051
1560767_at	0.00262198	3.59188e-05	down	4.9458	HCG22	chr6	HLA complex group 22 (non-protein coding)	NR_003948
228771_at	9.41194e-05	1.48043e-07	up	4.94023	ADRBK2	chr22	adrenergic, beta, receptor kinase 2	NM_005160
242998_at	0.000992983	7.28147e-06	down	4.93452	RDH12	chr14	retinol dehydrogenase 12 (all-trans/9-cis/11-cis)	NM_152443
202411_at	0.0006686	3.91316e-06	up	4.92867	IFI27	chr14	interferon, alpha-inducible protein 27	NM_001130080///NM_005532
234700_s_at	0.00855911	0.000232	down	4.89918	RNASE7	chr14	ribonuclease, RNase A family, 7	NM_032572
206912_at	1.32833e-05	7.53147e-09	up	4.89647	FOXE1	chr9	forkhead box E1 (thyroid transcription factor 2)	NM_004473
204059_s_at	0.00582556	0.000129774	down	4.89612	ME1	chr6	malic enzyme 1, NADP(+)-dependent, cytosolic	NM_002395
224480_s_at	0.000243997	7.05104e-07	down	4.85903	AGPAT9	chr4	1-acylglycerol-3-phosphate O-acyltransferase 9	NM_001256421///NM_001256422///NM_032717
219232_s_at	0.00515705	0.00010564	up	4.85427	EGLN3	chr14	egl nine homolog 3 (C. elegans)	NM_022073
201666_at	0.001021	7.64466e-06	up	4.84901	TIMP1	chrX	TIMP metallopeptidase inhibitor 1	NM_003254
234699_at	0.0103823	0.000311042	down	4.84806	RNASE7	chr14	ribonuclease, RNase A family, 7	NM_032572
210664_s_at	0.00152423	1.46411e-05	up	4.84793	TFPI	chr2	tissue factor pathway inhibitor (lipoprotein-associated coagulation inhibitor)	NM_001032281///NM_006287
224916_at	8.30169e-05	1.21055e-07	up	4.84184	TMEM173	chr5	transmembrane protein 173	NM_198282
211538_s_at	0.000459299	2.20501e-06	down	4.83489	HSPA2	chr14	heat shock 70kDa protein 2	NM_021979
214455_at	0.00870655	0.000237907	down	4.78702	HIST1H2BC///HIST1H2BE///HIST1H2BF///HIST1H2BG///HIST1H2BI	chr6	histone cluster 1, H2bc///histone cluster 1, H2be///histone cluster 1, H2bf///histone cluster 1, H2bg///histone cluster 1, H2bi	NM_003518///NM_003522///NM_003523///NM_003525///NM_003526
229566_at	0.011869	0.000380982	up	4.78641	LOC645638	chr17	WDNM1-like pseudogene	NR_030732
207008_at	0.00897514	0.000248201	down	4.78227	CXCR2	chr2	chemokine (C-X-C motif) receptor 2	NM_001168298///NM_001557
1561685_a_at	0.00421509	7.4164e-05	down	4.75701	LOC441178	chr6	uncharacterized LOC441178	NM_001025489///XR_040768///XR_040770
219263_at	0.0188095	0.000820154	down	4.75316	RNF128	chrX	ring finger protein 128, E3 ubiquitin protein ligase	NM_024539///NM_194463
228810_at	0.000514644	2.6544e-06	down	4.73458	CCNYL1	chr2	cyclin Y-like 1	NM_001142300///NM_152523
223075_s_at	0.00172436	1.75357e-05	down	4.73243	AIF1L	chr9	allograft inflammatory factor 1-like	NM_001002260///NM_001185095///NM_001185096///NM_031426///NR_033701
241137_at	6.59809e-07	7.2407e-11	down	4.72357	DPCR1	chr6	diffuse panbronchiolitis critical region 1	NM_080870
217028_at	0.000329445	1.16895e-06	up	4.68244	CXCR4	chr2	chemokine (C-X-C motif) receptor 4	NM_001008540///NM_003467
227626_at	0.00109922	8.62568e-06	down	4.65236	PAQR8	chr6	progestin and adipoQ receptor family member VIII	NM_133367
232277_at	0.000445947	2.07171e-06	up	4.624	SLC28A3	chr9	solute carrier family 28 (sodium-coupled nucleoside transporter), member 3	NM_001199633///NM_022127///NR_037638
204885_s_at	0.00295726	4.31622e-05	up	4.57701	MSLN	chr16	mesothelin	NM_001177355///NM_005823///NM_013404
228010_at	0.00752063	0.000191229	down	4.56519	PPP2R2C	chr4	protein phosphatase 2, regulatory subunit B, gamma	NM_001206994///NM_001206995///NM_001206996///NM_020416///NM_181876
236489_at	0.000270165	8.4496e-07	up	4.55528	GPR110	chr6	G protein-coupled receptor 110	NM_025048///NM_153840
202796_at	6.22186e-05	6.71403e-08	up	4.55203	SYNPO	chr5	synaptopodin	NM_001109974///NM_001166208///NM_001166209///NM_007286
226423_at	0.000667914	3.89693e-06	down	4.53539	PAQR8	chr6	progestin and adipoQ receptor family member VIII	NM_133367
209546_s_at	4.81645e-06	1.05711e-09	up	4.53234	APOL1	chr22	apolipoprotein L, 1	NM_001136540///NM_001136541///NM_003661///NM_145343///NM_145344
201848_s_at	0.000634467	3.59698e-06	down	4.52831	BNIP3	chr10	BCL2/adenovirus E1B 19kDa interacting protein 3	NM_004052
1553861_at	0.0049269	9.76106e-05	down	4.528	TCP11L2	chr12	t-complex 11 (mouse)-like 2	NM_152772
210258_at	0.0033625	5.2444e-05	up	4.51242	RGS13	chr1	regulator of G-protein signaling 13	NM_002927///NM_144766
235193_at	0.00927296	0.000261017	down	4.51024		chr15
210084_x_at	0.00127387	1.09505e-05	up	4.50786	TPSAB1	chr16	tryptase alpha/beta 1	NM_003294
207496_at	0.000355416	1.37811e-06	up	4.50538	MS4A2	chr11	membrane-spanning 4-domains, subfamily A, member 2	NM_000139///NM_001142303///NM_001256916
207386_at	0.000131317	2.51566e-07	up	4.50443	CYP7B1	chr8	cytochrome P450, family 7, subfamily B, polypeptide 1	NM_004820
1563894_at	0.004242	7.56461e-05	down	4.5004	LOC441178	chr6	uncharacterized LOC441178	NM_001025489///XR_040768///XR_040770
205489_at	0.00601235	0.00013588	down	4.4932	CRYM	chr16	crystallin, mu	NM_001014444///NM_001888
210064_s_at	0.0130898	0.000447698	up	4.49242	UPK1B	chr3	uroplakin 1B	NM_006952
224374_s_at	0.0042388	7.55115e-05	up	4.45146	EMILIN2	chr18	elastin microfibril interfacer 2	NM_032048
231513_at	0.0125855	0.000419798	up	4.43811		chr17
205466_s_at	0.0124774	0.000413278	up	4.43764	HS3ST1	chr4	heparan sulfate (glucosamine) 3-O-sulfotransferase 1	NM_005114
219225_at	0.00246481	3.17822e-05	up	4.4244	PGBD5	chr1	piggyBac transposable element derived 5	NM_001258311///NM_024554
203256_at	0.000501655	2.54153e-06	up	4.4241	CDH3	chr16	cadherin 3, type 1, P-cadherin (placental)	NM_001793
217023_x_at	0.00291049	4.21069e-05	up	4.39765	TPSAB1///TPSB2	chr16	tryptase alpha/beta 1///tryptase beta 2 (gene/pseudogene)	NM_003294///NM_024164
215237_at	0.00303398	4.45039e-05	down	4.39674	DOCK9	chr13	dedicator of cytokinesis 9	NM_001130048///NM_001130049///NM_001130050///NM_015296
204396_s_at	0.000109893	1.90943e-07	up	4.39246	GRK5	chr10	G protein-coupled receptor kinase 5	NM_005308
1554999_at	0.0160708	0.000639736	down	4.3788	RASGEF1B	chr4	RasGEF domain family, member 1B	NM_152545
201348_at	0.00385306	6.35658e-05	down	4.35716	GPX3	chr5	glutathione peroxidase 3 (plasma)	NM_002084
1559170_at	0.0134152	0.00046619	down	4.2877		chr18
211906_s_at	0.0159694	0.000631343	up	4.27405	SERPINB4	chr18	serpin peptidase inhibitor, clade B (ovalbumin), member 4	NM_002974
223541_at	0.00281077	3.99446e-05	up	4.26475	HAS3	chr16	hyaluronan synthase 3	NM_001199280///NM_005329///NM_138612
243871_at	8.79294e-05	1.33482e-07	down	4.24875	LOC100130476	chr6	uncharacterized LOC100130476	NR_049793///XM_001723486///XM_003118898///XR_110179///XR_112939
201467_s_at	0.000372394	1.50767e-06	down	4.24592	NQO1	chr16	NAD(P)H dehydrogenase, quinone 1	NM_000903///NM_001025433///NM_001025434
1553929_at	0.000217149	5.63972e-07	down	4.23439	ACER1	chr19	alkaline ceramidase 1	NM_133492
210519_s_at	0.000634467	3.59601e-06	down	4.22137	NQO1	chr16	NAD(P)H dehydrogenase, quinone 1	NM_000903///NM_001025433///NM_001025434
205267_at	0.002046	2.3276e-05	up	4.17875	POU2AF1	chr11	POU class 2 associating factor 1	NM_006235
207980_s_at	0.00348598	5.47684e-05	down	4.15506	CITED2	chr6	Cbp/p300-interacting transactivator, with Glu/Asp-rich carboxy-terminal domain, 2	NM_001168388///NM_001168389///NM_006079
211653_x_at	0.000412867	1.77455e-06	down	4.14607	AKR1C2///LOC100653286	chr10	aldo-keto reductase family 1, member C2 (dihydrodiol dehydrogenase 2; bile acid binding protein; 3-alpha hydroxysteroid dehydrogenase, type III)///aldo-keto reductase family 1 member C2-like	NM_001135241///NM_001354///NM_205845///XM_003403856
243945_at	0.0143784	0.000525432	down	4.13525	TRIM2	chr4	tripartite motif containing 2	NM_001130067///NM_015271
231234_at	6.3739e-05	7.11126e-08	up	4.12553	CTSC	chr11	cathepsin C	NM_001114173///NM_001814///NM_148170
206638_at	0.000992983	7.29868e-06	up	4.11691	HTR2B	chr2	5-hydroxytryptamine (serotonin) receptor 2B, G protein-coupled	NM_000867
231331_at	1.14993e-05	6.09929e-09	up	4.11438		chr9
206519_x_at	0.00233487	2.88836e-05	up	4.11284	SIGLEC6	chr19	sialic acid binding Ig-like lectin 6	NM_001177547///NM_001177548///NM_001177549///NM_001245///NM_198845///NM_198846
202554_s_at	0.0147163	0.000550433	down	4.11166	GSTM3	chr1	glutathione S-transferase mu 3 (brain)	NM_000849///NR_024537
231832_at	9.00889e-05	1.38408e-07	up	4.10845	GALNT4///POC1B-GALNT4	chr12	UDP-N-acetyl-alpha-D-galactosamine:polypeptide N-acetylgalactosaminyltransferase 4 (GalNAc-T4)///POC1B-GALNT4 readthrough	NM_001199781///NM_001199782///NM_003774
213652_at	0.000329102	1.16171e-06	down	4.08634	PCSK5	chr9	proprotein convertase subtilisin/kexin type 5	NM_001190482///NM_006200
203632_s_at	0.000355416	1.37246e-06	up	4.07126	GPRC5B	chr16	G protein-coupled receptor, family C, group 5, member B	NM_016235
242626_at	0.001021	7.67501e-06	down	4.06978	SAMD5	chr6	sterile alpha motif domain containing 5	NM_001030060
204151_x_at	0.000137331	2.71918e-07	down	4.05581	AKR1C1	chr10	aldo-keto reductase family 1, member C1 (dihydrodiol dehydrogenase 1; 20-alpha (3-alpha)-hydroxysteroid dehydrogenase)	NM_001353
204797_s_at	0.00145912	1.35838e-05	down	4.05519	EML1	chr14	echinoderm microtubule associated protein like 1	NM_001008707///NM_004434
1553960_at	7.51133e-05	1.00289e-07	down	4.04875	SNX21	chr20	sorting nexin family member 21	NM_001042632///NM_001042633///NM_033421///NM_152897
231711_at	0.00281077	3.9877e-05	down	4.04739	ACPP	chr3	Acid phosphatase, prostate	NM_001099///NM_001134194
202037_s_at	9.41194e-05	1.47916e-07	up	4.04495	SFRP1	chr8	secreted frizzled-related protein 1	NM_003012
210521_s_at	0.00109922	8.68239e-06	up	4.04063	FETUB	chr3	fetuin B	NM_014375
209699_x_at	0.000345628	1.29591e-06	down	4.03851	AKR1C2///LOC100653286	chr10	aldo-keto reductase family 1, member C2 (dihydrodiol dehydrogenase 2; bile acid binding protein; 3-alpha hydroxysteroid dehydrogenase, type III)///aldo-keto reductase family 1 member C2-like	NM_001135241///NM_001354///NM_205845///XM_003403856
212190_at	0.000226861	6.14575e-07	up	4.03536	SERPINE2	chr2	serpin peptidase inhibitor, clade E (nexin, plasminogen activator inhibitor type 1), member 2	NM_001136528///NM_001136529///NM_001136530///NM_006216
205363_at	0.00480184	9.3358e-05	down	4.0175	BBOX1	chr11	butyrobetaine (gamma), 2-oxoglutarate dioxygenase (gamma-butyrobetaine hydroxylase) 1	NM_003986
205637_s_at	2.08209e-05	1.37822e-08	down	4.01525	SH3GL3	chr15	SH3-domain GRB2-like 3	NM_003027///NR_026799
235272_at	0.0104841	0.000314858	down	4.0081	SBSN	chr19	suprabasin	NM_001166034///NM_001166035///NM_198538
209900_s_at	0.000168528	4.00707e-07	up	4.00617	SLC16A1	chr1	solute carrier family 16, member 1 (monocarboxylic acid transporter 1)	NM_001166496///NM_003051
205863_at	0.000816151	5.10514e-06	down	4.00065	S100A12	chr1	S100 calcium binding protein A12	NM_005621
223074_s_at	0.000141399	2.94823e-07	down	3.96842	AIF1L	chr9	allograft inflammatory factor 1-like	NM_001002260///NM_001185095///NM_001185096///NM_031426///NR_033701
226534_at	9.56119e-05	1.5214e-07	up	3.95381	KITLG	chr12	KIT ligand	NM_000899///NM_003994
201739_at	5.50135e-05	5.83591e-08	up	3.95374	SGK1	chr6	serum/glucocorticoid regulated kinase 1	NM_001143676///NM_001143677///NM_001143678///NM_005627
205653_at	0.00725132	0.000181697	up	3.94017	CTSG	chr14	cathepsin G	NM_001911
1553395_a_at	0.00856437	0.000233011	up	3.92663	CD200R1	chr3	CD200 receptor 1	NM_138806///NM_138939///NM_138940///NM_170780
227443_at	0.00238599	3.00889e-05	up	3.9226	LURAP1L	chr9	leucine rich adaptor protein 1-like	NM_203403
219836_at	0.015004	0.000569423	down	3.89017	ZBED2	chr3	zinc finger, BED-type containing 2	NM_024508
223028_s_at	0.00375282	6.15003e-05	down	3.86655	SNX9	chr6	sorting nexin 9	NM_016224
236083_at	2.08209e-05	1.40577e-08	up	3.86388	BCL2L15		BCL2-like 15	NM_001010922///NM_001029944///NM_001029945///NM_001029946
220620_at	0.0157393	0.000617266	down	3.85312	CRCT1	chr1	cysteine-rich C-terminal 1	NM_019060
1553333_at	0.0152417	0.000582348	down	3.85261	MAB21L3	chr1	mab-21-like 3 (C. elegans)	NM_152367
213716_s_at	0.0031838	4.77497e-05	up	3.85026	SECTM1	chr17	secreted and transmembrane 1	NM_003004
227410_at	6.32258e-06	1.79017e-09	down	3.84825	FAM43A	chr3	family with sequence similarity 43, member A	NM_153690
202499_s_at	0.000164399	3.87883e-07	up	3.83563	SLC2A3	chr12	solute carrier family 2 (facilitated glucose transporter), member 3	NM_006931
200704_at	0.000299366	9.91041e-07	up	3.81777	LITAF	chr16	lipopolysaccharide-induced TNF factor	NM_001136472///NM_001136473///NM_004862///NR_024320
227240_at	0.0026175	3.56912e-05	down	3.8063	NGEF	chr2	neuronal guanine nucleotide exchange factor	NM_001114090///NM_019850
205159_at	0.00194228	2.12434e-05	up	3.80173	CSF2RB	chr22	colony stimulating factor 2 receptor, beta, low-affinity (granulocyte-macrophage)	NM_000395
223686_at	0.000106076	1.78491e-07	up	3.79466	TPK1	chr7	thiamin pyrophosphokinase 1	NM_001042482///NM_022445
1554960_at	7.83406e-05	1.0603e-07	up	3.78168	C1orf110	chr1	chromosome 1 open reading frame 110	NM_178550
209417_s_at	0.000126659	2.38607e-07	up	3.77216	IFI35	chr17	interferon-induced protein 35	NM_005533
230748_at	0.00787638	0.000205365	down	3.76572	SLC16A6	chr17	solute carrier family 16, member 6 (monocarboxylic acid transporter 7)	NM_001174166///NM_004694
201858_s_at	0.0110891	0.000341749	up	3.75694	SRGN	chr10	serglycin	NM_002727///NR_036430
201859_at	1.21773e-05	6.68167e-09	up	3.75018	SRGN	chr10	serglycin	NM_002727///NR_036430
220197_at	0.00927473	0.000261406	down	3.74855	ATP6V0A4	chr7	ATPase, H+ transporting, lysosomal V0 subunit a4	NM_020632///NM_130840///NM_130841
1554485_s_at	0.00326081	4.968e-05	down	3.73151	TMEM37	chr2	transmembrane protein 37	NM_183240
209094_at	0.00421879	7.43062e-05	down	3.72885	DDAH1	chr1	dimethylarginine dimethylaminohydrolase 1	NM_001134445///NM_012137
201468_s_at	0.000614922	3.3853e-06	down	3.7152	NQO1	chr16	NAD(P)H dehydrogenase, quinone 1	NM_000903///NM_001025433///NM_001025434
244677_at	0.00192457	2.10054e-05	down	3.71369		chr17
205681_at	0.000226861	6.15734e-07	up	3.71006	BCL2A1	chr15	BCL2-related protein A1	NM_001114735///NM_004049
204070_at	5.25153e-05	5.47484e-08	up	3.70657	RARRES3	chr11	retinoic acid receptor responder (tazarotene induced) 3	NM_004585
222062_at	0.000332285	1.22658e-06	up	3.70574	IL27RA		interleukin 27 receptor, alpha	NM_004843
216594_x_at	6.4634e-05	7.32933e-08	down	3.69658	AKR1C1	chr10	aldo-keto reductase family 1, member C1 (dihydrodiol dehydrogenase 1; 20-alpha (3-alpha)-hydroxysteroid dehydrogenase)	NM_001353
227297_at	0.000413216	1.79157e-06	up	3.68003	ITGA9	chr3	integrin, alpha 9	NM_002207
220784_s_at	0.00906219	0.000252763	up	3.67531	UTS2	chr1	urotensin 2	NM_006786///NM_021995
219255_x_at	0.00132537	1.17811e-05	up	3.64262	IL17RB	chr3	interleukin 17 receptor B	NM_018725///NM_172234
213725_x_at	0.000355416	1.36857e-06	down	3.63371	XYLT1	chr16	xylosyltransferase I	NM_022166
210665_at	0.00210836	2.44481e-05	up	3.62707	TFPI	chr2	tissue factor pathway inhibitor (lipoprotein-associated coagulation inhibitor)	NM_001032281///NM_006287
204438_at	0.00113172	9.08687e-06	up	3.59115	MRC1	chr10	mannose receptor, C type 1	NM_001009567///NM_002438
213680_at	0.00601235	0.000135919	down	3.58563	KRT6B	chr12	keratin 6B	NM_005555
219508_at	0.0143254	0.000522709	up	3.57551	GCNT3	chr15	glucosaminyl (N-acetyl) transferase 3, mucin type	NM_004751
209424_s_at	0.00532294	0.000112349	down	3.57091	AMACR///C1QTNF3///C1QTNF3-AMACR	chr5	alpha-methylacyl-CoA racemase///C1q and tumor necrosis factor related protein 3///C1QTNF3-AMACR readthrough	NM_001167595///NM_001167596///NM_001167597///NM_001167598///NM_014324///NM_030945///NM_181435///NM_203382///NR_037951
225478_at	0.000143794	3.02447e-07	up	3.56795	MFHAS1	chr8	malignant fibrous histiocytoma amplified sequence 1	NM_004225
219734_at	0.00913429	0.000255443	up	3.55492	SIDT1	chr3	SID1 transmembrane family, member 1	NM_017699
211992_at	0.000242764	6.971e-07	down	3.5424	WNK1	chr12	WNK lysine deficient protein kinase 1	NM_001184985///NM_014823///NM_018979///NM_213655
215446_s_at	0.00453836	8.47493e-05	up	3.53565	LOX	chr5	lysyl oxidase	NM_001178102///NM_002317
215388_s_at	0.000262283	8.15164e-07	up	3.53293	CFH///CFHR1	chr1	complement factor H///complement factor H-related 1	NM_000186///NM_001014975///NM_002113
225597_at	0.00629191	0.000146389	up	3.53088	SLC45A4	chr8	solute carrier family 45, member 4	NM_001080431
204048_s_at	0.00152129	1.45521e-05	down	3.52703	PHACTR2	chr6	phosphatase and actin regulator 2	NM_001100164///NM_001100165///NM_001100166///NM_014721
205857_at	0.000148177	3.14376e-07	up	3.52664	SLC18A2	chr10	solute carrier family 18 (vesicular monoamine), member 2	NM_003054
204646_at	0.000675186	4.0011e-06	up	3.52632	DPYD	chr1	dihydropyrimidine dehydrogenase	NM_000110///NM_001160301
228360_at	8.30169e-05	1.2147e-07	up	3.52064	LYPD6B	chr2	LY6/PLAUR domain containing 6B	NM_177964
206595_at	0.00224358	2.68368e-05	down	3.51339	CST6	chr11	cystatin E/M	NM_001323
203225_s_at	0.00103175	7.86641e-06	down	3.50491	RFK	chr9	riboflavin kinase	NM_018339
207741_x_at	0.000916087	6.31669e-06	up	3.48238	TPSAB1	chr16	tryptase alpha/beta 1	NM_003294
235170_at	0.0146609	0.000547657	down	3.481	ZNF92	chr7	zinc finger protein 92	NM_007139///NM_152626
221900_at	0.00049644	2.48788e-06	up	3.48012	COL8A2	chr1	collagen, type VIII, alpha 2	NM_005202
215382_x_at	0.00227778	2.7507e-05	up	3.47258	TPSAB1	chr16	tryptase alpha/beta 1	NM_003294
226621_at	0.000448035	2.09779e-06	up	3.46173	OSMR	chr5	oncostatin M receptor	NM_001168355///NM_003999
206134_at	0.00639899	0.000150509	up	3.45943	ADAMDEC1	chr8	ADAM-like, decysin 1	NM_001145271///NM_001145272///NM_014479
203510_at	0.0101722	0.00029991	up	3.45461	MET	chr7	met proto-oncogene (hepatocyte growth factor receptor)	NM_000245///NM_001127500
209160_at	0.00472281	9.10441e-05	down	3.44875	AKR1C3	chr10	aldo-keto reductase family 1, member C3 (3-alpha hydroxysteroid dehydrogenase, type II)	NM_001253908///NM_001253909///NM_003739
207067_s_at	0.000276528	8.74976e-07	up	3.44135	HDC	chr15	histidine decarboxylase	NM_002112
222592_s_at	8.48356e-05	1.25682e-07	up	3.43525	ACSL5	chr10	acyl-CoA synthetase long-chain family member 5	NM_016234///NM_203379///NM_203380
229838_at	0.00508536	0.000103149	down	3.43478	NUCB2	chr11	nucleobindin 2	NM_005013
211725_s_at	0.000140576	2.90537e-07	up	3.43133	BID	chr1	BH3 interacting domain death agonist	NM_001196///NM_001244567///NM_001244569///NM_001244570///NM_001244572///NM_197966///NM_197967
1564307_a_at	0.00231552	2.83325e-05	down	3.41154	A2ML1	chr12	alpha-2-macroglobulin-like 1	NM_144670///NR_046256
210609_s_at	0.000160357	3.75412e-07	down	3.40541	TP53I3	chr2	tumor protein p53 inducible protein 3	NM_001206802///NM_004881///NM_147184
215946_x_at	0.00356794	5.70348e-05	up	3.40271	IGLL3P	chr22	immunoglobulin lambda-like polypeptide 3, pseudogene	NM_001013618///NR_029395
214091_s_at	0.00599987	0.000134976	down	3.39733	GPX3	chr5	glutathione peroxidase 3 (plasma)	NM_002084
202129_s_at	0.00325711	4.95045e-05	down	3.39574	RIOK3	chr18	RIO kinase 3 (yeast)	NM_003831///NM_145906
210462_at	0.00247191	3.26114e-05	down	3.38592	BLZF1	chr1	basic leucine zipper nuclear factor 1	NM_003666
221011_s_at	0.00137387	1.23156e-05	up	3.38566	LBH	chr2	limb bud and heart development homolog (mouse)	NM_030915
1553991_s_at	0.00137387	1.23563e-05	down	3.38324	VSIG10	chr12	V-set and immunoglobulin domain containing 10	NM_019086
205997_at	0.000413216	1.79246e-06	up	3.3824	ADAM28	chr8	ADAM metallopeptidase domain 28	NM_014265///NM_021777
223377_x_at	3.7811e-05	3.48304e-08	up	3.37873	CISH	chr3	cytokine inducible SH2-containing protein	NM_013324///NM_145071
1552634_a_at	0.00159986	1.57718e-05	down	3.36392	ZNF101	chr19	zinc finger protein 101	NM_033204
1555638_a_at	0.000635804	3.65144e-06	up	3.35745	SAMSN1	chr21	SAM domain, SH3 domain and nuclear localization signals 1	NM_001256370///NM_022136
206461_x_at	0.00194435	2.13016e-05	down	3.32704	MT1H	chr16	metallothionein 1H	NM_005951
235768_at	8.78475e-05	1.31751e-07	up	3.31837	SH3RF2	chr5	SH3 domain containing ring finger 2	NM_152550
204279_at	0.000250885	7.52541e-07	up	3.31646	PSMB9	chr6	proteasome (prosome, macropain) subunit, beta type, 9 (large multifunctional peptidase 2)	NM_002800///NM_148954
221295_at	0.0125222	0.000416377	down	3.31289	CIDEA	chr18	cell death-inducing DFFA-like effector a	NM_001279///NR_036468
230781_at	0.00238258	2.9981e-05	down	3.3067	LOC100505875	chr4	uncharacterized LOC100505875	NR_038342
212658_at	2.08209e-05	1.409e-08	up	3.30566	LHFPL2	chr5	lipoma HMGIC fusion partner-like 2	NM_005779
203305_at	0.000687049	4.08397e-06	up	3.3052	F13A1	chr6	coagulation factor XIII, A1 polypeptide	NM_000129
205590_at	0.0082308	0.000218133	up	3.30393	RASGRP1	chr15	RAS guanyl releasing protein 1 (calcium and DAG-regulated)	NM_001128602///NM_005739
210845_s_at	0.0038782	6.4752e-05	up	3.30392	PLAUR	chr19	plasminogen activator, urokinase receptor	NM_001005376///NM_001005377///NM_002659
236129_at	0.000363472	1.42929e-06	up	3.3016	GALNT5	chr2	UDP-N-acetyl-alpha-D-galactosamine:polypeptide N-acetylgalactosaminyltransferase 5 (GalNAc-T5)	NM_014568
202672_s_at	0.00156741	1.54233e-05	up	3.30082	ATF3	chr1	activating transcription factor 3	NM_001030287///NM_001040619///NM_001206484///NM_001206485///NM_001206486///NM_001206488///NM_001674///NM_004024
227697_at	0.00706965	0.000175206	up	3.29373	SOCS3	chr17	suppressor of cytokine signaling 3	NM_003955
204796_at	0.00216447	2.55738e-05	down	3.29237	EML1	chr14	echinoderm microtubule associated protein like 1	NM_001008707///NM_004434
204493_at	0.000585049	3.12454e-06	up	3.29119	BID	chr22	BH3 interacting domain death agonist	NM_001196///NM_001244567///NM_001244569///NM_001244570///NM_001244572///NM_197966///NM_197967
231033_at	0.0032795	5.05647e-05	down	3.2878		chr18
206561_s_at	0.0125222	0.000416292	down	3.26979	AKR1B10	chr7	aldo-keto reductase family 1, member B10 (aldose reductase)	NM_020299
206584_at	0.00205644	2.35828e-05	up	3.26667	LY96	chr8	lymphocyte antigen 96	NM_001195797///NM_015364
239736_at	0.00208067	2.40128e-05	down	3.26128		chr3
213457_at	0.000137331	2.80107e-07	up	3.25603	MFHAS1	chr8	malignant fibrous histiocytoma amplified sequence 1	NM_004225
238725_at	0.00121799	1.02919e-05	up	3.25291	IRF1	chr5	interferon regulatory factor 1	NM_002198
1554661_s_at	0.0160412	0.000637261	down	3.24321	CNST	chr1	consortin, connexin sorting protein	NM_001139459///NM_152609
219630_at	0.00206282	2.37314e-05	up	3.24075	PDZK1IP1	chr1	PDZK1 interacting protein 1	NM_005764
220532_s_at	0.000400425	1.69178e-06	up	3.24066	TMEM176B	chr7	transmembrane protein 176B	NM_001101311///NM_001101312///NM_001101313///NM_001101314///NM_014020
201061_s_at	0.000221652	5.83775e-07	up	3.22464	STOM	chr9	stomatin	NM_004099///NM_198194
200706_s_at	0.00554916	0.000119661	up	3.21583	LITAF	chr16	lipopolysaccharide-induced TNF factor	NM_001136472///NM_001136473///NM_004862///NR_024320
244760_at	0.012981	0.00044184	down	3.21319		chr4
226064_s_at	0.0029396	4.27431e-05	down	3.20014	DGAT2	chr11	diacylglycerol O-acyltransferase 2	NM_001253891///NM_032564
1555890_at	0.00274112	3.83531e-05	up	3.19185	OR2A20P///OR2A9P	chr7	olfactory receptor, family 2, subfamily A, member 20 pseudogene///olfactory receptor, family 2, subfamily A, member 9 pseudogene	NR_002157///NR_002158
213293_s_at	0.000864809	5.75748e-06	up	3.18941	TRIM22	chr11	tripartite motif containing 22	NM_001199573///NM_006074
210146_x_at	0.000224576	5.95585e-07	up	3.18904	LILRB2	chr19	leukocyte immunoglobulin-like receptor, subfamily B (with TM and ITIM domains), member 2	NM_001080978///NM_005874
239752_at	0.00246845	3.20977e-05	up	3.18292		chr22
224836_at	0.00601235	0.000136027	down	3.17117	TP53INP2	chr20	tumor protein p53 inducible nuclear protein 2	NM_021202
224116_at	0.00425837	7.60159e-05	up	3.16889		chr3
223385_at	0.0124686	0.000412542	up	3.16866	CYP2S1	chr19	cytochrome P450, family 2, subfamily S, polypeptide 1	NM_030622
242093_at	0.00778402	0.00020179	down	3.16405	SYTL5	chrX	synaptotagmin-like 5	NM_001163334///NM_001163335///NM_138780
210314_x_at	0.000844828	5.47638e-06	up	3.15485	TNFSF13	chr17	tumor necrosis factor (ligand) superfamily, member 13	NM_001198622///NM_001198623///NM_001198624///NM_003808///NM_172087///NM_172088
202388_at	0.000111231	2.0344e-07	up	3.15429	RGS2	chr1	regulator of G-protein signaling 2, 24kDa	NM_002923
205992_s_at	0.000634467	3.61378e-06	up	3.15404	IL15	chr4	interleukin 15	NM_000585///NM_172174///NM_172175///NR_037840
242057_at	0.00142799	1.32156e-05	up	3.15296		chr7
224929_at	0.000185583	4.63187e-07	up	3.14918	TMEM173	chr5	transmembrane protein 173	NM_198282
223878_at	0.0164382	0.000663239	down	3.12292	INPP4B	chr4	inositol polyphosphate-4-phosphatase, type II, 105kDa	NM_001101669///NM_003866
1553989_a_at	0.00435019	7.93258e-05	down	3.11975	ATP6V1C2	chr2	ATPase, H+ transporting, lysosomal 42kDa, V1 subunit C2	NM_001039362///NM_144583
228547_at	0.0107905	0.000328401	up	3.1077	NRXN1	chr2	neurexin 1	NM_001135659///NM_004801///NM_138735
203675_at	0.00385777	6.37141e-05	down	3.10618	NUCB2	chr11	nucleobindin 2	NM_005013
218986_s_at	0.00247182	3.24388e-05	up	3.10588	DDX60	chr4	DEAD (Asp-Glu-Ala-Asp) box polypeptide 60	NM_017631
227735_s_at	0.00476737	9.23392e-05	down	3.10291	C10orf99	chr10	chromosome 10 open reading frame 99	NM_207373
210095_s_at	0.00465381	8.83522e-05	up	3.1024	IGFBP3	chr7	insulin-like growth factor binding protein 3	NM_000598///NM_001013398
209426_s_at	0.00137387	1.23636e-05	down	3.10219	AMACR///C1QTNF3///C1QTNF3-AMACR	chr5	alpha-methylacyl-CoA racemase///C1q and tumor necrosis factor related protein 3///C1QTNF3-AMACR readthrough	NM_001167595///NM_001167596///NM_001167597///NM_001167598///NM_014324///NM_030945///NM_181435///NM_203382///NR_037951
242827_x_at	8.30169e-05	1.15425e-07	up	3.10132		chr5
227280_s_at	0.000901515	6.11891e-06	down	3.10111	CCNYL1	chr2	cyclin Y-like 1	NM_001142300///NM_152523
1552367_a_at	0.0158689	0.000625867	up	3.09498	SCIN	chr7	scinderin	NM_001112706///NM_033128
218182_s_at	0.00320817	4.84086e-05	up	3.08792	CLDN1	chr3	claudin 1	NM_021101
237351_at	0.00480444	9.39218e-05	down	3.08137	LOC100652994///LOC100653285	chr21	uncharacterized LOC100652994///uncharacterized LOC100653285	XR_132676///XR_133271
218684_at	3.96743e-05	3.77332e-08	up	3.07883	LRRC8D	chr1	leucine rich repeat containing 8 family, member D	NM_001134479///NM_018103
212185_x_at	0.00142568	1.31681e-05	down	3.07544	MT2A	chr16	metallothionein 2A	NM_005953
209031_at	0.00525395	0.000109836	up	3.06337	CADM1	chr11	cell adhesion molecule 1	NM_001098517///NM_014333
223961_s_at	0.000452847	2.12861e-06	up	3.06198	CISH	chr3	cytokine inducible SH2-containing protein	NM_013324///NM_145071
235438_at	0.00127388	1.09972e-05	up	3.04697		chr8
219607_s_at	0.00511219	0.000103974	up	3.04554	MS4A4A	chr11	membrane-spanning 4-domains, subfamily A, member 4A	NM_001243266///NM_024021///NM_148975
225598_at	0.00177247	1.85545e-05	up	3.026	SLC45A4	chr8	solute carrier family 45, member 4	NM_001080431
209676_at	0.00118796	9.8426e-06	up	3.01714	TFPI	chr2	tissue factor pathway inhibitor (lipoprotein-associated coagulation inhibitor)	NM_001032281///NM_006287
225105_at	0.00148964	1.40314e-05	up	3.01379	C12orf75	chr12	chromosome 12 open reading frame 75	NM_001145199///NM_207376
1553589_a_at	0.00326148	4.99885e-05	up	2.99867	PDZK1IP1	chr1	PDZK1 interacting protein 1	NM_005764
202988_s_at	0.00602841	0.000136501	up	2.99437	RGS1	chr1	regulator of G-protein signaling 1	NM_002922
220180_at	0.001672	1.66196e-05	up	2.99298	CCDC68	chr18	coiled-coil domain containing 68	NM_001143829///NM_025214
203946_s_at	0.00194761	2.14086e-05	down	2.99165	ARG2	chr14	arginase, type II	NM_001172
236471_at	0.000288755	9.4007e-07	up	2.98675	NFE2L3	chr7	nuclear factor (erythroid-derived 2)-like 3	NM_004289
210367_s_at	0.00112657	8.98374e-06	up	2.98441	PTGES	chr9	prostaglandin E synthase	NM_004878///NM_198797
209395_at	0.0119992	0.000387574	down	2.98203	CHI3L1	chr1	chitinase 3-like 1 (cartilage glycoprotein-39)	NM_001276
205498_at	0.00601235	0.000135907	down	2.9811	GHR	chr5	growth hormone receptor	NM_000163///NM_001242399///NM_001242400///NM_001242401///NM_001242402///NM_001242403///NM_001242404///NM_001242405///NM_001242406///NM_001242460///NM_001242461///NM_001242462
215228_at	0.000431398	1.91732e-06	down	2.97814	NHLH2	chr1	nescient helix loop helix 2	NM_001111061///NM_005599
201397_at	0.000431398	1.91685e-06	down	2.97643	PHGDH	chr1	phosphoglycerate dehydrogenase	NM_006623
225914_s_at	0.00307868	4.56951e-05	down	2.97007	CAB39L	chr13	calcium binding protein 39-like	NM_001079670///NM_030925
206513_at	0.00647695	0.000153054	up	2.9693	AIM2	chr1	absent in melanoma 2	NM_004833
206637_at	0.00141081	1.28244e-05	up	2.9647	P2RY14	chr3	purinergic receptor P2Y, G-protein coupled, 14	NM_001081455///NM_014879
207833_s_at	0.00480444	9.37461e-05	down	2.96307	HLCS	chr21	holocarboxylase synthetase (biotin-(proprionyl-CoA-carboxylase (ATP-hydrolysing)) ligase)	NM_000411///NM_001242784///NM_001242785
224156_x_at	0.00315692	4.71387e-05	up	2.96071	IL17RB	chr3	interleukin 17 receptor B	NM_018725///NM_172234
218858_at	0.00260083	3.50583e-05	down	2.96053	DEPTOR	chr8	DEP domain containing MTOR-interacting protein	NM_022783
1555854_at	0.00559499	0.000121564	down	2.96041	AKR1C1///AKR1C2///LOC100653286	chr10	aldo-keto reductase family 1, member C1 (dihydrodiol dehydrogenase 1; 20-alpha (3-alpha)-hydroxysteroid dehydrogenase)///aldo-keto reductase family 1, member C2 (dihydrodiol dehydrogenase 2; bile acid binding protein; 3-alpha hydroxysteroid dehydrogenase, type III)///aldo-keto reductase family 1 member C2-like	NM_001135241///NM_001353///NM_001354///NM_205845///XM_003403856
206295_at	0.0123905	0.000409051	down	2.95034	IL18	chr11	interleukin 18 (interferon-gamma-inducing factor)	NM_001243211///NM_001562
221223_x_at	0.000226861	6.22391e-07	up	2.95008	CISH	chr3	cytokine inducible SH2-containing protein	NM_013324///NM_145071
219531_at	0.000235035	6.53412e-07	up	2.94913	CEP72	chr5	centrosomal protein 72kDa	NM_018140
212554_at	0.000157128	3.56357e-07	down	2.94847	CAP2	chr6	CAP, adenylate cyclase-associated protein, 2 (yeast)	NM_006366
225615_at	0.00127747	1.11217e-05	up	2.94265	IFFO2	chr1	intermediate filament family orphan 2	NM_001136265
205832_at	0.00103175	7.88064e-06	down	2.9425	CPA4	chr7	carboxypeptidase A4	NM_001163446///NM_016352
204753_s_at	0.000332285	1.22765e-06	up	2.94163	HLF	chr17	hepatic leukemia factor	NM_002126
204750_s_at	0.0150373	0.000571653	down	2.93674	DSC2	chr18	desmocollin 2	NM_004949///NM_024422
210102_at	0.0017885	1.88564e-05	up	2.93502	VWA5A	chr11	von Willebrand factor A domain containing 5A	NM_001130142///NM_014622///NM_198315
227742_at	0.00405609	6.98446e-05	up	2.93283	CLIC6	chr21	chloride intracellular channel 6	NM_053277
230269_at	0.00784141	0.000203798	up	2.92236		chr21
229779_at	0.0170591	0.000702959	up	2.92104	COL4A4	chr2	collagen, type IV, alpha 4	NM_000092
217165_x_at	0.00989234	0.000288221	down	2.91952	MT1F	chr16	metallothionein 1F	NM_005949
228825_at	0.000104954	1.74683e-07	down	2.91741	PTGR1	chr9	prostaglandin reductase 1	NM_001146108///NM_001146109///NM_012212
207038_at	0.000702374	4.22645e-06	down	2.9146	SLC16A6	chr17	solute carrier family 16, member 6 (monocarboxylic acid transporter 7)	NM_001174166///NM_004694
212479_s_at	0.00228923	2.77945e-05	down	2.91408	RMND5A	chr2	required for meiotic nuclear division 5 homolog A (S. cerevisiae)	NM_022780
229084_at	0.000287927	9.3211e-07	up	2.91206	CNTN4	chr3	contactin 4	NM_001206955///NM_001206956///NM_175607///NM_175612///NM_175613
230104_s_at	0.000974761	6.95303e-06	up	2.90016	TPPP	chr5	tubulin polymerization promoting protein	NM_007030
205011_at	0.000374572	1.52775e-06	up	2.89962	VWA5A	chr11	von Willebrand factor A domain containing 5A	NM_001130142///NM_014622///NM_198315
228821_at	0.0170115	0.00069913	down	2.89615	ST6GAL2	chr2	ST6 beta-galactosamide alpha-2,6-sialyltranferase 2	NM_001142351///NM_001142352///NM_032528
209500_x_at	0.000349902	1.31833e-06	up	2.89455	TNFSF12///TNFSF12-TNFSF13///TNFSF13	chr17	tumor necrosis factor (ligand) superfamily, member 12///TNFSF12-TNFSF13 readthrough///tumor necrosis factor (ligand) superfamily, member 13	NM_001198622///NM_001198623///NM_001198624///NM_003808///NM_003809///NM_172087///NM_172088///NM_172089///NR_037146
226613_at	0.00657159	0.000156492	down	2.88857	GATSL3	chr22	GATS protein-like 3	NM_001037666
215440_s_at	0.0094167	0.000266785	down	2.88008	BEX4	chrX	brain expressed, X-linked 4	NM_001080425///NM_001127688
204352_at	7.44325e-05	9.26081e-08	up	2.87945	TRAF5	chr1	TNF receptor-associated factor 5	NM_001033910///NM_004619///NM_145759
219938_s_at	0.000963802	6.81129e-06	up	2.8793	PSTPIP2	chr18	proline-serine-threonine phosphatase interacting protein 2	NM_024430
221879_at	8.29894e-05	1.1384e-07	up	2.87756	CALML4	chr15	calmodulin-like 4	NM_001031733///NM_033429
1558714_at	0.00432729	7.84334e-05	up	2.87744		chr3
229450_at	0.0122981	0.000403636	up	2.87692	IFIT3	chr10	interferon-induced protein with tetratricopeptide repeats 3	NM_001031683///NM_001549
235988_at	0.00117304	9.56885e-06	up	2.8769	GPR110	chr6	G protein-coupled receptor 110	NM_025048///NM_153840
230788_at	4.27386e-05	4.22109e-08	up	2.867	GCNT2	chr6	glucosaminyl (N-acetyl) transferase 2, I-branching enzyme (I blood group)	NM_001491///NM_145649///NM_145655
224327_s_at	0.00228923	2.78015e-05	down	2.8644	DGAT2	chr11	diacylglycerol O-acyltransferase 2	NM_001253891///NM_032564
208539_x_at	0.00088914	5.95199e-06	down	2.86146	SPRR2B	chr1	small proline-rich protein 2B	NM_001017418
205051_s_at	0.00582556	0.000129777	up	2.8583	KIT	chr4	v-kit Hardy-Zuckerman 4 feline sarcoma viral oncogene homolog	NM_000222///NM_001093772
201195_s_at	0.00128474	1.12554e-05	down	2.85388	SLC7A5	chr16	solute carrier family 7 (amino acid transporter light chain, L system), member 5	NM_003486
219268_at	0.00247191	3.26963e-05	down	2.8479	ETNK2	chr1	ethanolamine kinase 2	NM_018208
202342_s_at	0.00692299	0.00017032	down	2.84777	TRIM2	chr4	tripartite motif containing 2	NM_001130067///NM_015271
202967_at	0.000963802	6.82197e-06	down	2.84741	GSTA4	chr6	glutathione S-transferase alpha 4	NM_001512
1553077_at	0.000185583	4.58174e-07	down	2.84585	SDR9C7	chr12	short chain dehydrogenase/reductase family 9C, member 7	NM_148897
209040_s_at	0.000245393	7.22976e-07	up	2.84581	PSMB8	chr6	proteasome (prosome, macropain) subunit, beta type, 8 (large multifunctional peptidase 7)	NM_004159///NM_148919
1552365_at	8.30169e-05	1.1794e-07	up	2.84523	SCIN	chr7	scinderin	NM_001112706///NM_033128
243582_at	0.000155224	3.40517e-07	up	2.84379	SH3RF2	chr5	SH3 domain containing ring finger 2	NM_152550
204755_x_at	0.000587448	3.1481e-06	up	2.83461	HLF	chr17	hepatic leukemia factor	NM_002126
205428_s_at	0.00257442	3.46081e-05	down	2.82824	CALB2	chr16	calbindin 2	NM_001740///NM_007087///NM_007088///NR_027910
226145_s_at	0.0106377	0.000320444	down	2.82681	FRAS1	chr4	Fraser syndrome 1	NM_001166133///NM_020875///NM_025074///NM_032863///NM_206841
1557636_a_at	0.0042617	7.62738e-05	down	2.82041	C7orf57	chr7	chromosome 7 open reading frame 57	NM_001100159///NM_001267865///NM_001267866
236840_at	0.0038782	6.44918e-05	down	2.81976	C12orf56	chr12	chromosome 12 open reading frame 56	NM_001099676///NM_001170633
230233_at	0.0160929	0.00064195	down	2.81833		chr4
201060_x_at	0.00307569	4.54533e-05	up	2.81492	STOM	chr9	stomatin	NM_004099///NM_198194
213456_at	0.00681171	0.000166115	down	2.81303	SOSTDC1	chr7	sclerostin domain containing 1	NM_015464
207826_s_at	0.0145618	0.000535297	up	2.79945	ID3	chr1	inhibitor of DNA binding 3, dominant negative helix-loop-helix protein	NM_002167
223078_s_at	0.00388622	6.50369e-05	down	2.79617	TMOD3	chr15	tropomodulin 3 (ubiquitous)	NM_014547
208581_x_at	0.00171512	1.72259e-05	down	2.79306	MT1X	chr16	metallothionein 1X	NM_005952
224461_s_at	0.00455181	8.50837e-05	down	2.79094	AIFM2	chr10	apoptosis-inducing factor, mitochondrion-associated, 2	NM_001198696///NM_032797
202236_s_at	0.00925715	0.000260064	up	2.79065	SLC16A1	chr1	solute carrier family 16, member 1 (monocarboxylic acid transporter 1)	NM_001166496///NM_003051
240353_s_at	0.000944472	6.62194e-06	up	2.78857	C12orf54	chr12	chromosome 12 open reading frame 54	NM_152319
244663_at	0.00246965	3.22059e-05	down	2.78414		chr19
227145_at	0.00137098	1.22617e-05	up	2.78366	LOXL4	chr10	lysyl oxidase-like 4	NM_032211
217508_s_at	0.00409721	7.105e-05	down	2.77849	C18orf25	chr18	chromosome 18 open reading frame 25	NM_001008239///NM_145055
202953_at	0.00326148	4.99317e-05	up	2.77734	C1QB	chr1	complement component 1, q subcomponent, B chain	NM_000491
204049_s_at	0.00582931	0.000129967	down	2.77659	PHACTR2	chr6	phosphatase and actin regulator 2	NM_001100164///NM_001100165///NM_001100166///NM_014721
229390_at	0.00197369	2.1807e-05	up	2.76852	FAM26F	chr6	family with sequence similarity 26, member F	NM_001010919
231646_at	2.75226e-05	2.06388e-08	down	2.76766	DPCR1	chr6	diffuse panbronchiolitis critical region 1	NM_080870
205269_at	0.0160639	0.00063903	up	2.76542	LCP2	chr5	lymphocyte cytosolic protein 2 (SH2 domain containing leukocyte protein of 76kDa)	NM_005565
216336_x_at	0.0132715	0.000459159	down	2.76525	LOC100505584///MT1E	chr1	metallothionein-2-like///metallothionein 1E	NM_175617///XM_003118958///XM_003119788
219045_at	0.0110954	0.000342348	down	2.7616	RHOF	chr12	ras homolog family member F (in filopodia)	NM_019034
209318_x_at	0.00291049	4.20282e-05	down	2.74717	PLAGL1	chr6	pleiomorphic adenoma gene-like 1	NM_001080951///NM_001080952///NM_001080953///NM_001080954///NM_001080955///NM_001080956///NM_002656///NM_006718
227736_at	0.0137805	0.000487704	down	2.74405	C10orf99	chr10	chromosome 10 open reading frame 99	NM_207373
213624_at	0.00154659	1.51036e-05	down	2.74356	SMPDL3A	chr6	sphingomyelin phosphodiesterase, acid-like 3A	NM_006714
214451_at	0.00467065	8.90989e-05	down	2.73831	TFAP2B	chr6	transcription factor AP-2 beta (activating enhancer binding protein 2 beta)	NM_003221
229937_x_at	0.00797796	0.000209681	up	2.72842
213800_at	0.00118309	9.69571e-06	up	2.72736	CFH	chr1	complement factor H	NM_000186///NM_001014975
209436_at	0.00490889	9.7129e-05	up	2.72164	SPON1	chr11	spondin 1, extracellular matrix protein	NM_006108
205768_s_at	0.0012081	1.00979e-05	up	2.71605	SLC27A2	chr15	solute carrier family 27 (fatty acid transporter), member 2	NM_001159629///NM_003645
238654_at	0.00566106	0.000123826	down	2.71493	VSIG10L	chr19	V-set and immunoglobulin domain containing 10 like	NM_001163922
204702_s_at	1.66856e-05	1.00709e-08	up	2.71427	NFE2L3	chr17	nuclear factor (erythroid-derived 2)-like 3	NM_004289
211456_x_at	0.00233487	2.8911e-05	down	2.7131	MT1P2	chr1	metallothionein 1 pseudogene 2	NM_001039954
224773_at	0.00154659	1.509e-05	up	2.71028	NAV1	chr1	neuron navigator 1	NM_001167738///NM_020443
202625_at	0.0152577	0.000584914	up	2.70971	LYN	chr8	v-yes-1 Yamaguchi sarcoma viral related oncogene homolog	NM_001111097///NM_002350
231233_at	0.00372536	6.08161e-05	down	2.70816	KDM5B-AS1	chr1	KDM5B antisense RNA 1 (non-protein coding)	NR_046325///NR_046326///XR_108329///XR_108330///XR_111975///XR_111976
213279_at	0.00043855	1.99998e-06	down	2.70621	DHRS1	chr14	dehydrogenase/reductase (SDR family) member 1	NM_001136050///NM_138452
1554179_s_at	0.00967039	0.000278395	down	2.70601	LYNX1	chr8	Ly6/neurotoxin 1	NM_023946///NM_177457///NM_177458///NM_177476///NM_177477
64408_s_at	3.37529e-05	2.81355e-08	up	2.69278	CALML4	chr15	calmodulin-like 4	NM_001031733///NM_033429
223158_s_at	0.000102337	1.65326e-07	up	2.68767	NEK6	chr9	NIMA (never in mitosis gene a)-related kinase 6	NM_001145001///NM_001166167///NM_001166168///NM_001166169///NM_001166170///NM_001166171///NM_014397
218723_s_at	0.0141824	0.000511281	down	2.68169	RGCC	chr13	regulator of cell cycle	NM_014059
204141_at	0.0027888	3.94278e-05	down	2.68166	TUBB2A	chr6	tubulin, beta 2A class IIa	NM_001069
204094_s_at	0.0038775	6.42549e-05	down	2.68147	TSC22D2	chr3	TSC22 domain family, member 2	NM_014779
227309_at	0.0198267	0.00088977	down	2.67853	YOD1	chr1	YOD1 OTU deubiquinating enzyme 1 homolog (S. cerevisiae)	NM_018566
221087_s_at	0.000329921	1.19478e-06	up	2.6769	APOL3	chr22	apolipoprotein L, 3	NM_014349///NM_030644///NM_145639///NM_145640///NM_145641///NM_145642///NR_027833///NR_027834///NR_027835
206785_s_at	0.00404543	6.91072e-05	up	2.67575	KLRC1///KLRC2	chr12	killer cell lectin-like receptor subfamily C, member 1///killer cell lectin-like receptor subfamily C, member 2	NM_002259///NM_002260///NM_007328///NM_213657///NM_213658///XM_003403642
233354_at	0.00105352	8.11211e-06	down	2.66518		chr19
218174_s_at	0.000184405	4.48577e-07	down	2.66186	C10orf57	chr10	chromosome 10 open reading frame 57	NM_001270367///NM_001270368///NM_001270369///NM_001270370///NM_001270371///NM_001270372///NM_001270373///NM_001270374///NM_025125///NR_072984///NR_072985///NR_072986///NR_072987
203868_s_at	0.0162749	0.000653676	up	2.66027	VCAM1	chr1	vascular cell adhesion molecule 1	NM_001078///NM_001199834///NM_080682
1553961_s_at	1.69214e-06	2.47592e-10	down	2.65789	SNX21	chr20	sorting nexin family member 21	NM_001042632///NM_001042633///NM_033421///NM_152897
235146_at	0.00141448	1.3013e-05	up	2.64949	TMCC3	chr12	transmembrane and coiled-coil domain family 3	NM_020698
210139_s_at	0.00681171	0.000166193	up	2.64884	PMP22	chr17	peripheral myelin protein 22	NM_000304///NM_153321///NM_153322
227816_at	0.000486757	2.38277e-06	up	2.64406	NTN1	chr17	netrin 1	NM_004822
226881_at	0.0146235	0.00054095	down	2.64062	GRPEL2	chr5	GrpE-like 2, mitochondrial (E. coli)	NM_152407
205668_at	0.000376497	1.54249e-06	up	2.64007	LY75	chr2	lymphocyte antigen 75	NM_002349
200973_s_at	0.0170553	0.000702486	up	2.63924	TSPAN3	chr15	tetraspanin 3	NM_001168412///NM_005724///NM_198902
1557126_a_at	0.00363784	5.89807e-05	down	2.62722	PLD1	chr3	phospholipase D1, phosphatidylcholine-specific	NM_001130081///NM_002662
202134_s_at	0.00171809	1.73495e-05	down	2.625	WWTR1	chr3	WW domain containing transcription regulator 1	NM_001168278///NM_001168280///NM_015472
228707_at	3.37529e-05	2.68986e-08	up	2.62217	CLDN23	chr8	claudin 23	NM_194284
201422_at	0.000158689	3.64887e-07	up	2.61986	IFI30	chr19	interferon, gamma-inducible protein 30	NM_006332
238827_at	0.0063672	0.000149529	up	2.61983		chr5
229555_at	7.44325e-05	9.41599e-08	up	2.61429	GALNT5	chr2	UDP-N-acetyl-alpha-D-galactosamine:polypeptide N-acetylgalactosaminyltransferase 5 (GalNAc-T5)	NM_014568
205769_at	0.00356794	5.69921e-05	up	2.61264	SLC27A2	chr15	solute carrier family 27 (fatty acid transporter), member 2	NM_001159629///NM_003645
242775_at	0.00153308	1.48661e-05	down	2.60765		chr9
224772_at	0.00121187	1.01959e-05	up	2.60713	NAV1	chr1	neuron navigator 1	NM_001167738///NM_020443
223279_s_at	0.00173476	1.78315e-05	down	2.60139	UACA	chr15	uveal autoantigen with coiled-coil domains and ankyrin repeats	NM_001008224///NM_018003
209425_at	0.00879642	0.000241278	down	2.60122	AMACR///C1QTNF3///C1QTNF3-AMACR	chr5	alpha-methylacyl-CoA racemase///C1q and tumor necrosis factor related protein 3///C1QTNF3-AMACR readthrough	NM_001167595///NM_001167596///NM_001167597///NM_001167598///NM_014324///NM_030945///NM_181435///NM_203382///NR_037951
202659_at	0.00123983	1.05689e-05	up	2.59938	PSMB10	chr16	proteasome (prosome, macropain) subunit, beta type, 10	NM_002801
240390_at	0.00235488	2.93741e-05	up	2.59628	GALNT5	chr2	UDP-N-acetyl-alpha-D-galactosamine:polypeptide N-acetylgalactosaminyltransferase 5 (GalNAc-T5)	NM_014568
240361_at	0.0122203	0.000399409	down	2.59559	LOC100507603	chr6	uncharacterized LOC100507603	XR_108632///XR_112830
203963_at	0.00243558	3.10934e-05	down	2.59548	CA12	chr15	carbonic anhydrase XII	NM_001218///NM_206925
226751_at	0.00214927	2.5119e-05	up	2.59479	CNRIP1	chr2	cannabinoid receptor interacting protein 1	NM_001111101///NM_015463
227346_at	0.0036617	5.95382e-05	up	2.58969	IKZF1	chr7	IKAROS family zinc finger 1 (Ikaros)	NM_001220765///NM_001220766///NM_001220767///NM_001220768///NM_001220769///NM_001220770///NM_001220771///NM_001220772///NM_001220773///NM_001220774///NM_001220775///NM_001220776///NM_006060
207181_s_at	0.000137331	2.81318e-07	up	2.58699	CASP7	chr10	caspase 7, apoptosis-related cysteine peptidase	NM_001227///NM_001267056///NM_001267057///NM_001267058///NM_033338///NM_033339///NM_033340
202664_at	0.00501416	0.000100788	up	2.5853	WIPF1	chr2	WAS/WASL interacting protein family, member 1	NM_001077269///NM_003387
225381_at	0.0111629	0.000345656	up	2.58368	MIR100HG	chr11	mir-100-let-7a-2 cluster host gene (non-protein coding)	NR_024430
213603_s_at	0.0020402	2.31028e-05	up	2.58031	RAC2	chr22	ras-related C3 botulinum toxin substrate 2 (rho family, small GTP binding protein Rac2)	NM_002872
203502_at	0.00539404	0.00011454	down	2.5747	BPGM	chr7	2,3-bisphosphoglycerate mutase	NM_001724///NM_199186
211026_s_at	0.00266227	3.67143e-05	down	2.56904	MGLL	chr3	monoglyceride lipase	NM_001003794///NM_001256585///NM_007283
204716_at	0.00247338	3.27975e-05	down	2.5635	CCDC6	chr10	coiled-coil domain containing 6	NM_005436
204992_s_at	0.00132082	1.1644e-05	down	2.56127	PFN2	chr3	profilin 2	NM_002628///NM_053024
241382_at	0.0121661	0.000396736	up	2.56001	PCP4L1	chr1	Purkinje cell protein 4 like 1	NM_001102566
212272_at	0.015646	0.000608385	down	2.55387	LPIN1	chr2	lipin 1	NM_001261427///NM_001261428///NM_001261429///NM_145693
205166_at	0.0102409	0.000304369	down	2.55098	CAPN5	chr11	calpain 5	NM_004055
205730_s_at	0.0178282	0.000753899	down	2.54821	ABLIM3	chr5	actin binding LIM protein family, member 3	NM_014945
208791_at	0.00559671	0.00012171	up	2.548	CLU	chr8	clusterin	NM_001831///NM_203339///NR_038335///NR_045494
209795_at	0.0136868	0.000480635	up	2.54589	CD69	chr12	CD69 molecule	NM_001781///NR_026671///NR_026672
222793_at	0.0197683	0.000881481	up	2.5454	DDX58	chr9	DEAD (Asp-Glu-Ala-Asp) box polypeptide 58	NM_014314
206862_at	0.00768378	0.000198252	down	2.54478	ZNF254	chr19	zinc finger protein 254	NM_004876///NM_203282
200972_at	0.000372394	1.50223e-06	up	2.54301	TSPAN3	chr15	tetraspanin 3	NM_001168412///NM_005724///NM_198902
228706_s_at	0.001021	7.66845e-06	up	2.54269	CLDN23	chr8	claudin 23	NM_194284
219429_at	0.000448035	2.09054e-06	up	2.54096	FA2H	chr16	fatty acid 2-hydroxylase	NM_024306
202341_s_at	0.0129481	0.000440349	down	2.53851	TRIM2	chr4	tripartite motif containing 2	NM_001130067///NM_015271
226001_at	0.000251214	7.67312e-07	up	2.53555	KLHL5	chr4	kelch-like 5 (Drosophila)	NM_001007075///NM_001171654///NM_015990///NM_199039
202204_s_at	0.000560958	2.9651e-06	down	2.53272	AMFR	chr16	autocrine motility factor receptor, E3 ubiquitin protein ligase	NM_001144///NM_138958
229534_at	0.00606644	0.000137694	down	2.52865	ACOT4	chr14	acyl-CoA thioesterase 4	NM_152331
1553394_a_at	0.00652295	0.000154861	down	2.52557	TFAP2B	chr6	transcription factor AP-2 beta (activating enhancer binding protein 2 beta)	NM_003221
237030_at	0.00357766	5.73211e-05	down	2.5249	ACPP	chr3	acid phosphatase, prostate	NM_001099///NM_001134194
210517_s_at	0.00327595	5.03899e-05	up	2.5243	AKAP12	chr6	A kinase (PRKA) anchor protein 12	NM_005100///NM_144497
213502_x_at	0.00668506	0.000161874	up	2.52371	GUSBP11	chr22	glucuronidase, beta pseudogene 11	NR_024448
218322_s_at	0.00112791	9.0357e-06	up	2.52233	ACSL5	chr10	acyl-CoA synthetase long-chain family member 5	NM_016234///NM_203379///NM_203380
236123_at	0.000111231	2.01546e-07	down	2.5201	ST7L	chr1	Suppression of tumorigenicity 7 like	NM_017744///NM_138727///NM_138728///NM_138729///NM_198327///NM_198328
229004_at	0.00148852	1.39936e-05	up	2.51737	ADAMTS15	chr11	ADAM metallopeptidase with thrombospondin type 1 motif, 15	NM_139055
221042_s_at	0.0030209	4.42568e-05	up	2.51583	CLMN	chr14	calmin (calponin-like, transmembrane)	NM_024734
209030_s_at	0.000386119	1.6101e-06	up	2.51533	CADM1	chr11	cell adhesion molecule 1	NM_001098517///NM_014333
211994_at	0.00137688	1.24468e-05	down	2.5128	WNK1	chr12	WNK lysine deficient protein kinase 1	NM_001184985///NM_014823///NM_018979///NM_213655
228481_at	0.0127023	0.000426777	up	2.50822		chr13
217977_at	0.000524692	2.74111e-06	up	2.50676	MSRB1	chr16	methionine sulfoxide reductase B1	NM_016332
1559584_a_at	0.0188875	0.000825627	up	2.50667	C16orf54	chr16	chromosome 16 open reading frame 54	NM_175900
209949_at	0.00525395	0.000109765	up	2.50303	NCF2	chr1	neutrophil cytosolic factor 2	NM_000433///NM_001127651///NM_001190789///NM_001190794
202531_at	0.00247191	3.27328e-05	up	2.50015	IRF1	chr5	interferon regulatory factor 1	NM_002198
217123_x_at	0.00998911	0.000292502	up	2.49944	PMCHL1	chr5	pro-melanin-concentrating hormone-like 1, pseudogene	NM_031887///NR_003921
219793_at	0.0101009	0.000296698	down	2.4993	SNX16	chr8	sorting nexin 16	NM_022133///NM_152836///NM_152837
205569_at	0.0190492	0.000839662	up	2.49722	LAMP3	chr3	lysosomal-associated membrane protein 3	NM_014398
238623_at	0.00935408	0.000264498	down	2.49482		chr6
239669_at	0.00352533	5.56444e-05	down	2.48861		chr6
229860_x_at	0.0142574	0.000518245	up	2.48829	C4orf48	chr4	chromosome 4 open reading frame 48	NM_001141936///NM_001168243
204254_s_at	0.000628227	3.52749e-06	up	2.48296	VDR	chr12	vitamin D (1,25- dihydroxyvitamin D3) receptor	NM_000376///NM_001017535///NM_001017536
212203_x_at	0.0108601	0.000331906	up	2.48152	IFITM3	chr11	interferon induced transmembrane protein 3	NM_021034///NR_049759
211429_s_at	0.00315807	4.72484e-05	up	2.48134	SERPINA1	chr15	serpin peptidase inhibitor, clade A (alpha-1 antiproteinase, antitrypsin), member 1	NM_000295///NM_001002235///NM_001002236///NM_001127700///NM_001127701///NM_001127702///NM_001127703///NM_001127704///NM_001127705///NM_001127706///NM_001127707
207254_at	0.00396543	6.69777e-05	up	2.48113	SLC15A1	chr13	solute carrier family 15 (oligopeptide transporter), member 1	NM_005073
204158_s_at	0.00222274	2.65062e-05	up	2.47869	TCIRG1	chr11	T-cell, immune regulator 1, ATPase, H+ transporting, lysosomal V0 subunit A3	NM_006019///NM_006053
1553212_at	0.014932	0.000565599	down	2.47793	KRT78	chr12	keratin 78	NM_173352
219403_s_at	0.00188334	2.02888e-05	down	2.47737	HPSE	chr4	heparanase	NM_001098540///NM_001166498///NM_001199830///NM_006665
209744_x_at	0.0052912	0.000111292	down	2.47592	ITCH	chr20	itchy E3 ubiquitin protein ligase	NM_001257137///NM_001257138///NM_031483
204923_at	0.00109922	8.71645e-06	up	2.47431	SASH3	chrX	SAM and SH3 domain containing 3	NM_018990
1554539_a_at	0.0126389	0.000423725	down	2.47308	RHOF	chr12	ras homolog family member F (in filopodia)	NM_019034
203560_at	0.000675186	3.97316e-06	up	2.46928	GGH	chr8	gamma-glutamyl hydrolase (conjugase, folylpolygammaglutamyl hydrolase)	NM_003878
230087_at	0.0163939	0.000660752	up	2.46722	PRIMA1	chr14	proline rich membrane anchor 1	NM_178004///NM_178013
222290_at	0.00100261	7.39005e-06	up	2.46655	OR2A20P///OR2A9P	chr7	olfactory receptor, family 2, subfamily A, member 20 pseudogene///olfactory receptor, family 2, subfamily A, member 9 pseudogene	NR_002157///NR_002158
220048_at	4.87272e-05	4.94567e-08	up	2.46617	EDAR	chr2	ectodysplasin A receptor	NM_022336
34210_at	0.0172627	0.000716399	up	2.4644	CD52	chr1	CD52 molecule	NM_001803
227051_at	0.000314005	1.07999e-06	up	2.46438		chr21
218562_s_at	0.00927138	0.000260802	down	2.464	TMEM57	chr1	transmembrane protein 57	NM_018202
228167_at	0.00740343	0.000187433	up	2.46116	KLHL6	chr3	kelch-like 6 (Drosophila)	NM_130446
218739_at	0.00737686	0.00018624	down	2.45982	ABHD5	chr3	abhydrolase domain containing 5	NM_016006
222725_s_at	0.00849878	0.000229277	down	2.45667	PALMD	chr1	palmdelphin	NM_017734
1553835_a_at	0.0187224	0.000812931	up	2.45308	COL6A5	chr3	collagen, type VI, alpha 5	NM_153264///NR_022012
223816_at	0.0140591	0.000503916	down	2.45108	SLC46A2	chr9	solute carrier family 46, member 2	NM_033051
238427_at	0.00525951	0.000110323	down	2.44991	GRPEL2	chr5	GrpE-like 2, mitochondrial (E. coli)	NM_152407
224774_s_at	8.21339e-06	3.75555e-09	up	2.44873	NAV1	chr1	neuron navigator 1	NM_001167738///NM_020443
201315_x_at	0.0107617	0.000326935	up	2.44481	IFITM2	chr11	interferon induced transmembrane protein 2	NM_006435
204751_x_at	0.00468711	8.96702e-05	down	2.44231	DSC2	chr18	desmocollin 2	NM_004949///NM_024422
223196_s_at	0.00274207	3.84166e-05	down	2.44175	SESN2	chr1	sestrin 2	NM_031459
232011_s_at	0.00658703	0.000157944	down	2.43897	MAP1LC3A	chr20	microtubule-associated protein 1 light chain 3 alpha	NM_032514///NM_181509
209035_at	0.0063375	0.000148484	up	2.43739	MDK	chr11	midkine (neurite growth-promoting factor 2)	NM_001012333///NM_001012334///NM_002391
243786_at	0.0156093	0.000605244	down	2.43573	ZDHHC20	chr13	zinc finger, DHHC-type containing 20	NM_153251
221653_x_at	1.63198e-08	6.47672e-13	up	2.4357	APOL2	chr22	apolipoprotein L, 2	NM_030882///NM_145637
205786_s_at	0.00856437	0.000233396	up	2.43406	ITGAM	chr16	integrin, alpha M (complement component 3 receptor 3 subunit)	NM_000632///NM_001145808
222646_s_at	0.0121964	0.000398405	down	2.42874	ERO1L	chr14	ERO1-like (S. cerevisiae)	NM_014584
223574_x_at	0.000155224	3.32714e-07	down	2.42158	PPP2R2C	chr4	protein phosphatase 2, regulatory subunit B, gamma	NM_001206994///NM_001206995///NM_001206996///NM_020416///NM_181876
207455_at	0.000459299	2.20408e-06	up	2.42051	P2RY1	chr3	purinergic receptor P2Y, G-protein coupled, 1	NM_002563
241837_at	0.0157573	0.000619916	up	2.41971		chr10
224701_at	0.000314005	1.08545e-06	up	2.41746	PARP14	chr3	poly (ADP-ribose) polymerase family, member 14	NM_017554
241815_at	0.0144319	0.000529235	down	2.41644
209773_s_at	0.000975197	6.99181e-06	up	2.41526	RRM2	chr2	ribonucleotide reductase M2	NM_001034///NM_001165931
219209_at	0.000314005	1.08015e-06	up	2.41505	IFIH1	chr2	interferon induced with helicase C domain 1	NM_022168
228892_at	7.44325e-05	9.32589e-08	up	2.41414	SH3RF2	chr5	SH3 domain containing ring finger 2	NM_152550
240354_at	0.00232242	2.84595e-05	up	2.41177	C12orf54	chr12	chromosome 12 open reading frame 54	NM_152319
202307_s_at	0.000156385	3.48953e-07	up	2.41038	TAP1	chr6	transporter 1, ATP-binding cassette, sub-family B (MDR/TAP)	NM_000593
217157_x_at	0.0190977	0.000842857	up	2.40967	IGK@///IGKC	chr2	immunoglobulin kappa locus///immunoglobulin kappa constant
228046_at	0.000501655	2.53491e-06	up	2.40748	ZNF827	chr4	zinc finger protein 827	NM_178835
208126_s_at	0.00519512	0.00010718	down	2.40484	CYP2C18	chr10	cytochrome P450, family 2, subfamily C, polypeptide 18	NM_000772///NM_001128925
214421_x_at	0.00290467	4.18447e-05	down	2.40421	CYP2C9	chr10	cytochrome P450, family 2, subfamily C, polypeptide 9	NM_000771
244692_at	0.0033798	5.2791e-05	down	2.40202	CYP4F22	chr19	cytochrome P450, family 4, subfamily F, polypeptide 22	NM_173483
219229_at	0.000754321	4.64635e-06	up	2.39924	SLCO3A1	chr15	solute carrier organic anion transporter family, member 3A1	NM_001145044///NM_013272
214787_at	0.00247191	3.25547e-05	up	2.39884	DENND4A	chr15	DENN/MADD domain containing 4A	NM_001144823///NM_005848
223454_at	0.00554916	0.00011953	up	2.39763	CXCL16	chr17	chemokine (C-X-C motif) ligand 16	NM_001100812///NM_022059
218319_at	0.000846965	5.53025e-06	down	2.39407	PELI1	chr2	pellino E3 ubiquitin protein ligase 1	NM_020651
202235_at	0.000277742	8.83898e-07	up	2.39351	SLC16A1	chr1	solute carrier family 16, member 1 (monocarboxylic acid transporter 1)	NM_001166496///NM_003051
226525_at	0.00043855	2.01328e-06	up	2.39333	STK17B	chr2	serine/threonine kinase 17b	NM_004226
238066_at	0.00529413	0.00011145	down	2.39295	RBP7	chr1	retinol binding protein 7, cellular	NM_052960
226811_at	0.0102235	0.000302609	up	2.38903	FAM46C	chr1	family with sequence similarity 46, member C	NM_017709
204326_x_at	0.00387666	6.41273e-05	down	2.38778	MT1X	chr16	metallothionein 1X	NM_005952
222249_at	0.0192461	0.000853621	down	2.38482		chr2
226818_at	0.00246599	3.19188e-05	up	2.38346	MPEG1	chr11	macrophage expressed 1	NM_001039396
227969_at	0.0141893	0.000512853	down	2.37725	PCBP1-AS1	chr2	PCBP1 antisense RNA 1 (non-protein coding)	NR_033872
223620_at	0.00374503	6.12357e-05	up	2.37596	GPR34	chrX	G protein-coupled receptor 34	NM_001033513///NM_001033514///NM_001097579///NM_005300
205080_at	0.000227623	6.28642e-07	up	2.37552	RARB	chr3	retinoic acid receptor, beta	NM_000965///NM_016152
208782_at	0.0146235	0.000541563	up	2.37424	FSTL1	chr3	follistatin-like 1	NM_007085
219909_at	0.0038782	6.46777e-05	up	2.37405	MMP28	chr17	matrix metallopeptidase 28	NM_001032278///NM_024302///NM_032950
1554053_at	0.0148854	0.000562633	down	2.36753	SPTLC1	chr9	serine palmitoyltransferase, long chain base subunit 1	NM_006415///NM_178324
1565809_x_at	0.0180997	0.000774636	up	2.36749		chr1
219975_x_at	0.00726457	0.000182428	up	2.36666	OLAH	chr10	oleoyl-ACP hydrolase	NM_001039702///NM_018324
242255_at	0.00825976	0.000219543	down	2.36621	WDR37	chr10	WD repeat domain 37	NM_014023
225968_at	0.000302079	1.01136e-06	up	2.36618	PRICKLE2	chr3	prickle homolog 2 (Drosophila)	NM_198859
226498_at	0.0171383	0.000710297	up	2.36481	FLT1	chr13	fms-related tyrosine kinase 1 (vascular endothelial growth factor/vascular permeability factor receptor)	NM_001159920///NM_001160030///NM_001160031///NM_002019
218550_s_at	0.00710445	0.000176458	down	2.36071	LRRC20	chr10	leucine rich repeat containing 20	NM_018205///NM_018239///NM_207119
224583_at	0.00375022	6.13891e-05	up	2.35827	COTL1	chr16	coactosin-like 1 (Dictyostelium)	NM_021149
230634_x_at	0.011957	0.000385335	up	2.35634	ADAT3	chr19	adenosine deaminase, tRNA-specific 3	NM_138422
204112_s_at	0.0150373	0.00057179	down	2.3556	HNMT	chr2	histamine N-methyltransferase	NM_001024074///NM_001024075///NM_006895
238614_x_at	0.0134928	0.000470614	down	2.35512	ZNF430	chr19	zinc finger protein 430	NM_001172671///NM_025189
208788_at	0.00668506	0.000161884	up	2.35483	ELOVL5	chr6	ELOVL fatty acid elongase 5	NM_001242828///NM_001242830///NM_001242831///NM_021814
201667_at	0.0116031	0.000367754	down	2.35409	GJA1	chr6	gap junction protein, alpha 1, 43kDa	NM_000165
1552807_a_at	0.00136534	1.21863e-05	up	2.352	SIGLEC10	chr19	sialic acid binding Ig-like lectin 10	NM_001171156///NM_001171157///NM_001171158///NM_001171159///NM_001171160///NM_001171161///NM_033130
205214_at	0.000667038	3.87962e-06	up	2.35103	STK17B	chr2	serine/threonine kinase 17b	NM_004226
225354_s_at	0.00665314	0.000160625	down	2.34964	SH3BGRL2	chr6	SH3 domain binding glutamic acid-rich protein like 2	NM_031469
206655_s_at	7.44325e-05	9.75619e-08	down	2.34869	GP1BB///SEPT5///SEPT5-GP1BB	chr22	glycoprotein Ib (platelet), beta polypeptide///septin 5///SEPT5-GP1BB readthrough	NM_000407///NM_001009939///NM_002688///NR_037611///NR_037612
223586_at	0.00320817	4.83666e-05	up	2.34849	ARNTL2	chr12	aryl hydrocarbon receptor nuclear translocator-like 2	NM_001248002///NM_001248003///NM_001248004///NM_001248005///NM_020183
218810_at	0.0141893	0.000513072	up	2.34641	ZC3H12A	chr1	zinc finger CCCH-type containing 12A	NM_025079
217094_s_at	0.014366	0.000524715	down	2.34543	ITCH	chr20	itchy E3 ubiquitin protein ligase	NM_001257137///NM_001257138///NM_031483
230069_at	0.000846912	5.51442e-06	up	2.3411	SFXN1	chr5	sideroflexin 1	NM_022754
209606_at	0.0132715	0.000459314	up	2.33966	CYTIP	chr2	cytohesin 1 interacting protein	NM_004288
201534_s_at	0.0153025	0.000587191	down	2.33864	UBL3	chr13	ubiquitin-like 3	NM_007106
238213_at	0.015667	0.000611727	down	2.33532	MIR5188	chr12	microRNA 5188	NR_049820
217599_s_at	0.00247191	3.26464e-05	down	2.33332	MDFIC	chr7	MyoD family inhibitor domain containing	NM_001166345///NM_001166346///NM_199072
214364_at	0.000205757	5.19331e-07	down	2.33291	MTERFD2	chr2	MTERF domain containing 2	NM_182501///NR_028049///NR_028050///NR_028051
209735_at	0.00401918	6.83647e-05	down	2.33033	ABCG2	chr4	ATP-binding cassette, sub-family G (WHITE), member 2	NM_001257386///NM_004827
228372_at	0.000226861	6.18958e-07	up	2.32859	C10orf128	chr10	chromosome 10 open reading frame 128	NM_001010863
207605_x_at	0.0157673	0.000620597	down	2.32684	ZNF117	chr7	zinc finger protein 117	NM_015852
223220_s_at	0.00768378	0.000198296	up	2.32458	PARP9	chr3	poly (ADP-ribose) polymerase family, member 9	NM_001146102///NM_001146103///NM_001146104///NM_001146105///NM_001146106///NM_031458
209499_x_at	0.0109558	0.000336535	up	2.32419	TNFSF12///TNFSF12-TNFSF13///TNFSF13	chr17	tumor necrosis factor (ligand) superfamily, member 12///TNFSF12-TNFSF13 readthrough///tumor necrosis factor (ligand) superfamily, member 13	NM_001198622///NM_001198623///NM_001198624///NM_003808///NM_003809///NM_172087///NM_172088///NM_172089///NR_037146
1559322_at	0.0038775	6.43237e-05	down	2.32164	LOC727916	chr6	uncharacterized LOC727916	XR_039953///XR_039955
239547_at	0.00569118	0.000124805	down	2.32001	HS3ST6	chr16	heparan sulfate (glucosamine) 3-O-sulfotransferase 6	NM_001009606
225265_at	0.00145589	1.35199e-05	down	2.31951	RBMS1	chr2	RNA binding motif, single stranded interacting protein 1	NM_002897///NM_016836///NM_016839
226757_at	0.00367798	5.98702e-05	up	2.31935	IFIT2	chr10	interferon-induced protein with tetratricopeptide repeats 2	NM_001547
203213_at	0.00829105	0.000222451	up	2.3175	CDK1	chr10	cyclin-dependent kinase 1	NM_001130829///NM_001170406///NM_001170407///NM_001786///NM_033379
204150_at	0.0033625	5.24495e-05	up	2.31261	STAB1	chr3	stabilin 1	NM_015136
224801_at	3.4525e-05	3.031e-08	up	2.30663	NDFIP2	chr13	Nedd4 family interacting protein 2	NM_001161407///NM_019080
218854_at	0.00233427	2.87793e-05	up	2.30234	DSE	chr6	dermatan sulfate epimerase	NM_001080976///NM_013352///XR_132745///XR_133436
225915_at	0.00542884	0.000115875	down	2.30054	CAB39L	chr13	calcium binding protein 39-like	NM_001079670///NM_030925
220309_at	0.00326081	4.9674e-05	down	2.29728	TTC22	chr1	tetratricopeptide repeat domain 22	NM_001114108///NM_017904
238846_at	0.0118781	0.000381575	down	2.29602	TNFRSF11A	chr18	tumor necrosis factor receptor superfamily, member 11a, NFKB activator	NM_003839
227717_at	0.00114288	9.21832e-06	up	2.2922	ARHGEF37	chr5	Rho guanine nucleotide exchange factor (GEF) 37	NM_001001669
220017_x_at	0.00359409	5.77157e-05	down	2.29208	CYP2C9	chr10	cytochrome P450, family 2, subfamily C, polypeptide 9	NM_000771
220800_s_at	0.00470903	9.01986e-05	down	2.29164	TMOD3	chr15	tropomodulin 3 (ubiquitous)	NM_014547
219722_s_at	0.0126775	0.000425383	down	2.29004	GDPD3	chr16	glycerophosphodiester phosphodiesterase domain containing 3	NM_024307
221766_s_at	0.00617777	0.000141756	up	2.2881	FAM46A	chr6	family with sequence similarity 46, member A	NM_017633
224225_s_at	0.000909345	6.22311e-06	up	2.28788	ETV7	chr6	ets variant 7	NM_001207035///NM_001207036///NM_001207037///NM_001207038///NM_001207039///NM_001207040///NM_001207041///NM_016135
1554352_s_at	0.00480184	9.33578e-05	up	2.28619	DENND4A	chr15	DENN/MADD domain containing 4A	NM_001144823///NM_005848
208771_s_at	1.75864e-06	2.89488e-10	up	2.28435	LTA4H	chr12	leukotriene A4 hydrolase	NM_000895///NM_001256643///NM_001256644
218396_at	0.0172417	0.000714897	up	2.28044	VPS13C	chr15	vacuolar protein sorting 13 homolog C (S. cerevisiae)	NM_001018088///NM_017684///NM_018080///NM_020821
235062_at	0.018164	0.000777721	down	2.27936	PIH1D2	chr11	PIH1 domain containing 2	NM_001082619///NM_138789
202086_at	0.000514644	2.6538e-06	up	2.27902	MX1	chr21	myxovirus (influenza virus) resistance 1, interferon-inducible protein p78 (mouse)	NM_001144925///NM_001178046///NM_002462
221204_s_at	0.00855911	0.000231689	down	2.27822	CRTAC1	chr10	cartilage acidic protein 1	NM_001206528///NM_018058
218736_s_at	0.00937969	0.000265565	down	2.27806	PALMD	chr1	palmdelphin	NM_017734
215425_at	0.00438843	8.03897e-05	up	2.27793	BTG3	chr21	BTG family, member 3	NM_001130914///NM_006806
214169_at	0.00778402	0.000201879	down	2.27759	SUN1	chr7	Sad1 and UNC84 domain containing 1	NM_001130965///NM_001171944///NM_001171945///NM_001171946///NM_025154
202741_at	0.0193366	0.00085905	down	2.27742	PRKACB	chr1	protein kinase, cAMP-dependent, catalytic, beta	NM_001242857///NM_001242858///NM_001242859///NM_001242860///NM_001242861///NM_001242862///NM_002731///NM_182948///NM_207578
1569961_at	0.000992417	7.17927e-06	down	2.27739		chr19
217996_at	0.0139687	0.000498197	down	2.27471	PHLDA1	chr12	pleckstrin homology-like domain, family A, member 1	NM_007350
223502_s_at	0.00825976	0.000220234	up	2.27435	TNFSF13B	chr13	tumor necrosis factor (ligand) superfamily, member 13b	NM_001145645///NM_006573
208792_s_at	0.00759038	0.000194424	up	2.27432	CLU	chr8	clusterin	NM_001831///NM_203339///NR_038335///NR_045494
205810_s_at	0.000258751	7.95063e-07	down	2.27189	WASL	chr7	Wiskott-Aldrich syndrome-like	NM_003941
227676_at	0.00967039	0.000279106	down	2.26931	FAM3D	chr3	family with sequence similarity 3, member D	NM_138805
210563_x_at	0.00496286	9.90302e-05	down	2.26852	CFLAR	chr2	CASP8 and FADD-like apoptosis regulator	NM_001127183///NM_001127184///NM_001202515///NM_001202516///NM_001202517///NM_001202518///NM_001202519///NM_003879
202742_s_at	0.0128264	0.000433988	down	2.26692	PRKACB	chr1	protein kinase, cAMP-dependent, catalytic, beta	NM_001242857///NM_001242858///NM_001242859///NM_001242860///NM_001242861///NM_001242862///NM_002731///NM_182948///NM_207578
238852_at	0.00356794	5.68695e-05	up	2.26597	PRRX1	chr1	paired related homeobox 1	NM_006902///NM_022716
235921_at	0.00884078	0.000243192	up	2.26123		chr10
230585_at	0.00935044	0.000264053	down	2.26047		chr21
219509_at	0.000992983	7.2846e-06	down	2.25984	MYOZ1	chr10	myozenin 1	NM_021245
203964_at	0.00502532	0.000101129	up	2.2594	NMI	chr2	N-myc (and STAT) interactor	NM_004688
226604_at	2.20923e-05	1.53545e-08	up	2.2568	TMTC3	chr12	transmembrane and tetratricopeptide repeat containing 3	NM_181783
205419_at	0.00121187	1.01897e-05	up	2.25358	GPR183	chr13	G protein-coupled receptor 183	NM_004951
201785_at	0.0023261	2.85896e-05	up	2.25274	RNASE1	chr14	ribonuclease, RNase A family, 1 (pancreatic)	NM_002933///NM_198232///NM_198234///NM_198235
204205_at	0.00399525	6.762e-05	up	2.25254	APOBEC3G	chr22	apolipoprotein B mRNA editing enzyme, catalytic polypeptide-like 3G	NM_021822
209396_s_at	0.0126791	0.000425767	down	2.25188	CHI3L1	chr1	chitinase 3-like 1 (cartilage glycoprotein-39)	NM_001276
223553_s_at	0.00650767	0.000154375	up	2.24932	DOK3	chr5	docking protein 3	NM_001144875///NM_001144876///NM_024872
231697_s_at	0.0128264	0.000433998	up	2.24626		chr17
231932_at	0.000487822	2.41792e-06	up	2.2453		chr1
204224_s_at	0.00127456	1.10497e-05	up	2.24238	GCH1	chr14	GTP cyclohydrolase 1	NM_000161///NM_001024024///NM_001024070///NM_001024071
211737_x_at	0.0126058	0.000421393	down	2.23844	LOC100287705///PTN	chr7	uncharacterized LOC100287705///pleiotrophin	NM_002825///XM_002342757///XM_002344393///XM_003120057
1559067_a_at	0.000345628	1.29559e-06	up	2.23765	LOC158402	chr9	Uncharacterized LOC158402
37117_at	0.000318457	1.11249e-06	up	2.23585	ARHGAP8///PRR5-ARHGAP8	chr22	Rho GTPase activating protein 8///PRR5-ARHGAP8 readthrough	NM_001017526///NM_001198726///NM_181334///NM_181335
218960_at	0.00021243	5.47831e-07	up	2.23384	TMPRSS4	chr11	transmembrane protease, serine 4	NM_001083947///NM_001173551///NM_001173552///NM_019894///NM_183247
222803_at	0.0146235	0.000543244	up	2.23368	PRTFDC1	chr10	phosphoribosyl transferase domain containing 1	NM_020200
220120_s_at	0.0132066	0.000453627	down	2.23326	EPB41L4A	chr5	erythrocyte membrane protein band 4.1 like 4A	NM_022140
227143_s_at	0.00102081	7.59891e-06	up	2.23282	BID	chr22	BH3 interacting domain death agonist	NM_001196///NM_001244567///NM_001244569///NM_001244570///NM_001244572///NM_197966///NM_197967
205980_s_at	0.00241156	3.05662e-05	up	2.23151	ARHGAP8///PRR5-ARHGAP8	chr22	Rho GTPase activating protein 8///PRR5-ARHGAP8 readthrough	NM_001017526///NM_001198726///NM_181334///NM_181335
222162_s_at	0.0125136	0.000415631	up	2.2314	ADAMTS1	chr21	ADAM metallopeptidase with thrombospondin type 1 motif, 1	NM_006988
219489_s_at	0.00409721	7.11907e-05	up	2.23104	NXN	chr1	nucleoredoxin	NM_001205319///NM_022463
224361_s_at	0.0195859	0.000871919	up	2.23052	IL17RB	chr3	interleukin 17 receptor B	NM_018725///NM_172234
1552928_s_at	0.0118781	0.000381708	down	2.22829	TAB3	chrX	TGF-beta activated kinase 1/MAP3K7 binding protein 3	NM_152787///NM_198312
210117_at	0.0191481	0.000846826	down	2.22815	SPAG1	chr8	sperm associated antigen 1	NM_003114///NM_172218
238668_at	0.00260808	3.53923e-05	up	2.2279		chr12
218232_at	0.0117928	0.000376162	up	2.22437	C1QA	chr1	complement component 1, q subcomponent, A chain	NM_015991
225102_at	0.00051073	2.6062e-06	down	2.22229	MGLL	chr3	monoglyceride lipase	NM_001003794///NM_001256585///NM_007283
208829_at	0.000437783	1.98397e-06	up	2.22205	TAPBP	chr6	TAP binding protein (tapasin)	NM_003190///NM_172208///NM_172209
217551_at	0.00871702	0.000238512	down	2.22058	OR7E14P	chr11	olfactory receptor, family 7, subfamily E, member 14 pseudogene	NR_045002
225585_at	0.00131657	1.15594e-05	down	2.21829	RAP2A	chr13	RAP2A, member of RAS oncogene family	NM_021033
220780_at	0.0127024	0.000427014	up	2.21753	PLA2G3	chr22	phospholipase A2, group III	NM_015715
227565_at	0.00642026	0.000151245	up	2.21582	KLHL5	chr4	kelch-like 5 (Drosophila)	NM_001007075///NM_001171654///NM_015990///NM_199039
244434_at	0.00554985	0.000119777	up	2.2097	GPR82	chrX	G protein-coupled receptor 82	NM_080817
208156_x_at	0.0123902	0.000408813	up	2.20969	EPPK1	chr8	epiplakin 1	NM_031308
225618_at	0.00200199	2.22993e-05	down	2.20937	ARHGAP27	chr17	Rho GTPase activating protein 27	NM_001159330///NM_174919///NM_199282
201649_at	0.000721048	4.36519e-06	up	2.20767	UBE2L6	chr11	ubiquitin-conjugating enzyme E2L 6	NM_004223///NM_198183
230398_at	0.00035872	1.40087e-06	up	2.20742	TNS4	chr17	tensin 4	NM_032865
225776_at	0.0016028	1.58301e-05	up	2.20725	RBMS2	chr12	RNA binding motif, single stranded interacting protein 2	NM_002898
231517_at	0.00650641	0.000154226	down	2.20704	ZYG11A	chr1	zyg-11 homolog A (C. elegans)	NM_001004339
238389_s_at	0.0089895	0.000249092	down	2.20648		chr1
227506_at	0.0034654	5.43816e-05	down	2.20341	SLC16A9	chr10	solute carrier family 16, member 9 (monocarboxylic acid transporter 9)	NM_194298
236496_at	0.00826038	0.00022073	down	2.20293	DEGS2	chr14	delta(4)-desaturase, sphingolipid 2	NM_206918
234902_s_at	0.0095934	0.000274949	down	2.20249	ZNF416	chr19	zinc finger protein 416	NM_017879
214446_at	0.00285153	4.0628e-05	down	2.20188	ELL2	chr5	elongation factor, RNA polymerase II, 2	NM_012081
227725_at	0.0156441	0.000606968	down	2.19975	ST6GALNAC1	chr17	ST6 (alpha-N-acetyl-neuraminyl-2,3-beta-galactosyl-1,3)-N-acetylgalactosaminide alpha-2,6-sialyltransferase 1	NM_018414
226021_at	0.00825976	0.000220494	up	2.19955	RDH10	chr8	retinol dehydrogenase 10 (all-trans)	NM_172037
203927_at	0.000185583	4.65017e-07	up	2.19684	NFKBIE	chr6	nuclear factor of kappa light polypeptide gene enhancer in B-cells inhibitor, epsilon	NM_004556
203066_at	0.000514379	2.63422e-06	up	2.19655	CHST15	chr10	carbohydrate (N-acetylgalactosamine 4-sulfate 6-O) sulfotransferase 15	NM_014863///NM_015892
203224_at	0.0050833	0.000103014	down	2.19578	RFK	chr9	riboflavin kinase	NM_018339
209295_at	0.00065015	3.76951e-06	up	2.1932	TNFRSF10B	chr8	tumor necrosis factor receptor superfamily, member 10b	NM_003842///NM_147187///NR_027140
220137_at	0.00107077	8.28418e-06	down	2.19227	VSIG10	chr12	V-set and immunoglobulin domain containing 10	NM_019086
37145_at	0.0138681	0.000492541	up	2.1922	GNLY	chr2	granulysin	NM_006433///NM_012483
201601_x_at	0.00788219	0.000205723	up	2.1919	IFITM1///IFITM2	chr11	interferon induced transmembrane protein 1///interferon induced transmembrane protein 2	NM_003641///NM_006435
201445_at	0.0159694	0.000631473	down	2.18966	CNN3	chr1	calponin 3, acidic	NM_001839
226485_at	0.00592717	0.000132518	down	2.18966	VSIG10	chr12	V-set and immunoglobulin domain containing 10	NM_019086
202036_s_at	0.00808363	0.000213494	up	2.18736	SFRP1	chr8	secreted frizzled-related protein 1	NM_003012
225990_at	0.0152805	0.000586067	down	2.18609	BOC	chr3	Boc homolog (mouse)	NM_033254
227702_at	0.00289361	4.15453e-05	up	2.18471	CYP4X1	chr1	cytochrome P450, family 4, subfamily X, polypeptide 1	NM_178033
204639_at	0.0051377	0.000104868	up	2.18443	ADA	chr20	adenosine deaminase	NM_000022
232617_at	0.000104954	1.73542e-07	up	2.18272	CTSS	chr1	cathepsin S	NM_001199739///NM_004079
202638_s_at	0.0137549	0.000485296	up	2.1819	ICAM1	chr19	intercellular adhesion molecule 1	NM_000201
1563345_at	0.00524128	0.000108804	down	2.17629		chr19
1568955_at	0.00707441	0.000175583	down	2.1762	SRGAP2///SRGAP2C	chr1	SLIT-ROBO Rho GTPase activating protein 2///SLIT-ROBO Rho GTPase activating protein 2C	NM_001042758///NM_001170637///NM_015326
225996_at	0.0190977	0.000844184	up	2.17612	LONRF2	chr2	LON peptidase N-terminal domain and ring finger 2	NM_198461
223383_at	0.0169375	0.00069454	down	2.17546	ZNRF1	chr16	zinc and ring finger 1, E3 ubiquitin protein ligase	NM_032268
223159_s_at	0.00149236	1.40842e-05	up	2.1754	NEK6	chr9	NIMA (never in mitosis gene a)-related kinase 6	NM_001145001///NM_001166167///NM_001166168///NM_001166169///NM_001166170///NM_001166171///NM_014397
209710_at	0.00246845	3.20232e-05	up	2.1753	GATA2	chr3	GATA binding protein 2	NM_001145661///NM_001145662///NM_032638
213689_x_at	0.00627139	0.000145337	up	2.17444	FAM69A	chr1	family with sequence similarity 69, member A	NM_001006605///NM_001252269///NM_001252270///NM_001252271///NM_001252273
209939_x_at	0.00102674	7.73695e-06	down	2.17291	CFLAR	chr2	CASP8 and FADD-like apoptosis regulator	NM_001127183///NM_001127184///NM_001202515///NM_001202516///NM_001202517///NM_001202518///NM_001202519///NM_003879
1553114_a_at	0.00194709	2.13672e-05	down	2.17264	PTK6	chr20	PTK6 protein tyrosine kinase 6	NM_001256358///NM_005975
223845_at	0.00141448	1.29529e-05	down	2.17123	VSIG10	chr12	V-set and immunoglobulin domain containing 10	NM_019086
223386_at	0.0021249	2.46788e-05	up	2.16923	FAM118B	chr11	family with sequence similarity 118, member B	NM_024556
204490_s_at	0.000487822	2.41297e-06	up	2.16922	CD44	chr11	CD44 molecule (Indian blood group)	NM_000610///NM_001001389///NM_001001390///NM_001001391///NM_001001392///NM_001202555///NM_001202556///NM_001202557
225524_at	0.00610871	0.000139488	up	2.16874	ANTXR2	chr4	anthrax toxin receptor 2	NM_001145794///NM_058172
225088_at	0.0140093	0.000500487	down	2.16864	FOPNL	chr16	FGFR1OP N-terminal like	NM_144600
1566079_at	0.000238113	6.70681e-07	up	2.16732	RPS16P5	chr6	ribosomal protein S16 pseudogene 5	NR_046241
212014_x_at	0.00224907	2.70029e-05	up	2.16663	CD44	chr11	CD44 molecule (Indian blood group)	NM_000610///NM_001001389///NM_001001390///NM_001001391///NM_001001392///NM_001202555///NM_001202556///NM_001202557
226416_at	0.00244977	3.1409e-05	up	2.16631	ERI1	chr8	exoribonuclease 1	NM_153332
217858_s_at	0.000625249	3.47646e-06	up	2.1648	ARMCX3	chrX	armadillo repeat containing, X-linked 3	NM_016607///NM_177947///NM_177948
204222_s_at	0.000372394	1.50668e-06	up	2.16309	GLIPR1	chr12	GLI pathogenesis-related 1	NM_006851
1557107_at	0.00658524	0.000157779	up	2.16237	SLC26A4-AS1	chr7	SLC26A4 antisense RNA 1 (non-protein coding)	NR_028137
225353_s_at	0.0152576	0.00058463	up	2.1596	C1QC	chr1	complement component 1, q subcomponent, C chain	NM_001114101///NM_172369
202637_s_at	0.00285273	4.07777e-05	up	2.15907	ICAM1	chr19	intercellular adhesion molecule 1	NM_000201
230383_x_at	0.00515963	0.000105877	up	2.15451		chr17
205192_at	0.000245393	7.27091e-07	up	2.15343	MAP3K14	chr17	mitogen-activated protein kinase kinase kinase 14	NM_003954
221985_at	0.0190391	0.000837825	down	2.15326	KLHL24	chr3	kelch-like 24 (Drosophila)	NM_017644
206181_at	0.00281077	3.99391e-05	up	2.15041	SLAMF1	chr1	signaling lymphocytic activation molecule family member 1	NM_003037
217080_s_at	0.000992417	7.18787e-06	down	2.15014	HOMER2	chr15	homer homolog 2 (Drosophila)	NM_004839///NM_199330///NM_199331///NM_199332
233388_at	0.0109558	0.000336713	down	2.15014		chr15
220059_at	0.0157393	0.000617768	up	2.1501	STAP1	chr4	signal transducing adaptor family member 1	NM_012108
206618_at	0.00354222	5.61702e-05	up	2.14966	IL18R1	chr2	interleukin 18 receptor 1	NM_003855
201454_s_at	0.00808363	0.000213412	down	2.14928	LOC100653042///NPEPPS	chr17	uncharacterized LOC100653042///aminopeptidase puromycin sensitive	NM_006310///XR_133574
224378_x_at	0.0170131	0.000699503	down	2.14653	MAP1LC3A	chr20	microtubule-associated protein 1 light chain 3 alpha	NM_032514///NM_181509
229933_at	0.00084698	5.56133e-06	up	2.14473	C1orf74	chr1	chromosome 1 open reading frame 74	NM_152485
209267_s_at	0.0115159	0.000363256	up	2.14291	SLC39A8	chr4	solute carrier family 39 (zinc transporter), member 8	NM_001135146///NM_001135147///NM_001135148///NM_022154
226595_at	0.000132405	2.56696e-07	down	2.14287	SNX21	chr20	sorting nexin family member 21	NM_001042632///NM_001042633///NM_033421///NM_152897
228617_at	0.00662913	0.000159924	up	2.14244	XAF1	chr17	XIAP associated factor 1	NM_017523///NM_199139///NR_046396///NR_046397///NR_046398
204047_s_at	0.00305122	4.49242e-05	down	2.14237	PHACTR2	chr6	phosphatase and actin regulator 2	NM_001100164///NM_001100165///NM_001100166///NM_014721
222545_s_at	0.000826667	5.20116e-06	down	2.14098	C10orf57	chr10	chromosome 10 open reading frame 57	NM_001270367///NM_001270368///NM_001270369///NM_001270370///NM_001270371///NM_001270372///NM_001270373///NM_001270374///NM_025125///NR_072984///NR_072985///NR_072986///NR_072987
229391_s_at	0.0109187	0.000334163	up	2.14058	FAM26F	chr6	family with sequence similarity 26, member F	NM_001010919
220944_at	0.0121944	0.000398024	down	2.14056	PGLYRP4	chr1	peptidoglycan recognition protein 4	NM_020393
207002_s_at	0.0146235	0.000542057	down	2.14004	PLAGL1	chr6	pleiomorphic adenoma gene-like 1	NM_001080951///NM_001080952///NM_001080953///NM_001080954///NM_001080955///NM_001080956///NM_002656///NM_006718
227609_at	0.0198466	0.000892236	up	2.13676	EPSTI1	chr13	epithelial stromal interaction 1 (breast)	NM_001002264///NM_033255
205880_at	0.00770958	0.000199384	up	2.13642	PRKD1	chr14	protein kinase D1	NM_002742
202708_s_at	0.0026175	3.57139e-05	down	2.13618	HIST2H2BE	chr1	histone cluster 2, H2be	NM_003528
204232_at	0.011447	0.000359099	up	2.13576	FCER1G	chr1	Fc fragment of IgE, high affinity I, receptor for; gamma polypeptide	NM_004106
212021_s_at	0.0111268	0.000344309	up	2.13513	MKI67	chr10	antigen identified by monoclonal antibody Ki-67	NM_001145966///NM_002417
1560017_at	0.000386119	1.61015e-06	up	2.13431	TMTC3	chr12	transmembrane and tetratricopeptide repeat containing 3	NM_181783
203416_at	0.00174871	1.80388e-05	up	2.13385	CD53	chr1	CD53 molecule	NM_000560///NM_001040033
205356_at	0.000106232	1.80696e-07	down	2.13335	USP13	chr3	ubiquitin specific peptidase 13 (isopeptidase T-3)	NM_003940
222651_s_at	0.0148785	0.000561939	down	2.13294	TRPS1	chr8	trichorhinophalangeal syndrome I	NM_014112
235573_at	0.00224907	2.70259e-05	up	2.1327		chr13
227449_at	0.0187305	0.000814304	up	2.13148	EPHA4	chr2	EPH receptor A4	NM_004438
203936_s_at	0.0166346	0.000675727	up	2.131	MMP9	chr20	matrix metallopeptidase 9 (gelatinase B, 92kDa gelatinase, 92kDa type IV collagenase)	NM_004994
219824_at	0.00101928	7.56888e-06	down	2.12915	SLC13A4	chr7	solute carrier family 13 (sodium/sulfate symporters), member 4	NM_012450
200748_s_at	0.0129481	0.000440485	down	2.12848	FTH1	chr11	ferritin, heavy polypeptide 1	NM_002032
231769_at	0.0027888	3.94793e-05	up	2.1266	FBXO6	chr1	F-box protein 6	NM_018438
216044_x_at	0.00215431	2.53356e-05	up	2.12509	FAM69A	chr1	family with sequence similarity 69, member A	NM_001006605///NM_001252269///NM_001252270///NM_001252271///NM_001252273
241455_at	0.00660924	0.000159006	down	2.1247	C6orf132	chr6	chromosome 6 open reading frame 132	NM_001164446
218901_at	0.00343243	5.37387e-05	up	2.12467	PLSCR4	chr3	phospholipid scramblase 4	NM_001128304///NM_001128305///NM_001128306///NM_001177304///NM_020353///NR_033438///NR_033439
1552283_s_at	0.0158758	0.000626902	up	2.12388	ZDHHC11	chr5	zinc finger, DHHC-type containing 11	NM_024786
1559263_s_at	0.00438843	8.02121e-05	up	2.12329	ZC3H12D	chr6	zinc finger CCCH-type containing 12D	NM_207360
227947_at	0.0118445	0.000379544	down	2.12124	PHACTR2	chr6	phosphatase and actin regulator 2	NM_001100164///NM_001100165///NM_001100166///NM_014721
209465_x_at	0.00480444	9.35075e-05	down	2.11977	LOC100287705///PTN	chr7	uncharacterized LOC100287705///pleiotrophin	NM_002825///XM_002342757///XM_002344393///XM_003120057
236313_at	0.00618407	0.000142061	down	2.11964	CDKN2B	chr9	cyclin-dependent kinase inhibitor 2B (p15, inhibits CDK4)	NM_004936///NM_078487
214399_s_at	0.00503714	0.000101526	up	2.11914	KRT4	chr12	Keratin 4	NM_002272
226200_at	0.000457594	2.16766e-06	down	2.11896	VARS2	chr6	valyl-tRNA synthetase 2, mitochondrial (putative)	NM_001167733///NM_001167734///NM_020442
210538_s_at	0.0146235	0.000542897	up	2.1181	BIRC3	chr11	baculoviral IAP repeat containing 3	NM_001165///NM_182962
222686_s_at	0.0173582	0.000722586	down	2.1167	CPPED1	chr16	calcineurin-like phosphoesterase domain containing 1	NM_001099455///NM_018340
223266_at	0.017064	0.000703503	down	2.11646	STRADB	chr1	STE20-related kinase adaptor beta	NM_001206864///NM_018571
231925_at	0.000251214	7.67239e-07	up	2.11542		chr3
226925_at	0.00994559	0.000290319	up	2.11437	ACPL2	chr3	acid phosphatase-like 2	NM_001037172///NM_152282
219947_at	0.00767305	0.000197457	up	2.11367	CLEC4A	chr12	C-type lectin domain family 4, member A	NM_016184///NM_194447///NM_194448///NM_194450
222088_s_at	0.000857217	5.67559e-06	up	2.11218	SLC2A14///SLC2A3	chr12	solute carrier family 2 (facilitated glucose transporter), member 14///solute carrier family 2 (facilitated glucose transporter), member 3	NM_006931///NM_153449
211924_s_at	0.0122981	0.000403752	up	2.11184	PLAUR	chr19	plasminogen activator, urokinase receptor	NM_001005376///NM_001005377///NM_002659
238865_at	0.00285273	4.08017e-05	up	2.11016	PABPC4L	chr4	poly(A) binding protein, cytoplasmic 4-like	NM_001114734
227190_at	0.000382005	1.57902e-06	down	2.10678	TMEM37	chr2	transmembrane protein 37	NM_183240
204122_at	0.00151901	1.44191e-05	up	2.10526	TYROBP	chr19	TYRO protein tyrosine kinase binding protein	NM_001173514///NM_001173515///NM_003332///NM_198125///NR_033390
244276_at	0.0157313	0.000616591	down	2.10481	KLB	chr4	klotho beta	NM_175737
202048_s_at	0.00021243	5.45136e-07	up	2.10335	CBX6	chr22	chromobox homolog 6	NM_014292
205780_at	0.00413419	7.22113e-05	up	2.10052	BIK	chr22	BCL2-interacting killer (apoptosis-inducing)	NM_001197
226531_at	0.00419004	7.35569e-05	up	2.09929	ORAI1	chr12	ORAI calcium release-activated calcium modulator 1	NM_032790
209835_x_at	0.00243338	3.09763e-05	up	2.09916	CD44	chr11	CD44 molecule (Indian blood group)	NM_000610///NM_001001389///NM_001001390///NM_001001391///NM_001001392///NM_001202555///NM_001202556///NM_001202557
213698_at	0.00221673	2.63462e-05	up	2.09855	ZMYM6///ZMYM6NB	chr1	zinc finger, MYM-type 6///ZMYM6 neighbor	NM_001195156///NM_007167
236674_at	0.00152423	1.47474e-05	down	2.09614	LOC388780	chr20	uncharacterized LOC388780	XR_109642///XR_112116
207277_at	0.0142049	0.000514157	up	2.09527	CD209	chr19	CD209 molecule	NM_001144893///NM_001144894///NM_001144895///NM_001144896///NM_001144897///NM_001144899///NM_021155///NR_026692
216025_x_at	0.00582556	0.000129738	down	2.09493	CYP2C9	chr10	cytochrome P450, family 2, subfamily C, polypeptide 9	NM_000771
204462_s_at	0.000595794	3.23641e-06	up	2.0934	SLC16A2	chrX	solute carrier family 16, member 2 (thyroid hormone transporter)	NM_006517
216733_s_at	0.0185697	0.000801883	down	2.09203	GATM	chr15	glycine amidinotransferase (L-arginine:glycine amidinotransferase)	NM_001482
223843_at	0.00246845	3.21234e-05	up	2.09138	SCARA3	chr8	scavenger receptor class A, member 3	NM_016240///NM_182826
214456_x_at	0.00882399	0.000242569	up	2.09095	SAA1///SAA2	chr11	serum amyloid A1///serum amyloid A2	NM_000331///NM_001127380///NM_001178006///NM_030754///NM_199161
201341_at	0.000518346	2.692e-06	down	2.08847	ENC1	chr5	ectodermal-neural cortex 1 (with BTB-like domain)	NM_001256574///NM_001256575///NM_001256576///NM_003633///NR_046318
228094_at	0.00055344	2.91524e-06	up	2.08817	AMICA1	chr11	adhesion molecule, interacts with CXADR antigen 1	NM_001098526///NM_153206
227542_at	0.00246481	3.17608e-05	down	2.08758	SOCS6	chr18	suppressor of cytokine signaling 6	NM_004232
201743_at	0.00256123	3.43839e-05	up	2.08398	CD14	chr5	CD14 molecule	NM_000591///NM_001040021///NM_001174104///NM_001174105
230343_at	0.000459299	2.21774e-06	up	2.08196		chr20
239675_at	0.00390317	6.57067e-05	up	2.08186	LOC283143	chr11	uncharacterized LOC283143	NR_034148
218345_at	0.00499078	9.97699e-05	up	2.08183	TMEM176A	chr7	transmembrane protein 176A	NM_018487
225835_at	0.013509	0.000472165	up	2.08129	SLC12A2	chr5	solute carrier family 12 (sodium/potassium/chloride transporters), member 2	NM_001046///NM_001256461///NR_046207
204547_at	0.0011364	9.14523e-06	up	2.08117	RAB40B	chr17	RAB40B, member RAS oncogene family	NM_006822
209357_at	0.0139507	0.000497046	down	2.08017	CITED2	chr6	Cbp/p300-interacting transactivator, with Glu/Asp-rich carboxy-terminal domain, 2	NM_001168388///NM_001168389///NM_006079
227452_at	0.0189584	0.000832539	up	2.07735	LOC100499467	chr17	uncharacterized LOC100499467	NR_036488
205225_at	0.00500446	0.000100196	up	2.07532	ESR1	chr6	estrogen receptor 1	NM_000125///NM_001122740///NM_001122741///NM_001122742
52651_at	0.00140341	1.27314e-05	up	2.07409	COL8A2	chr1	collagen, type VIII, alpha 2	NM_005202
221875_x_at	0.00359409	5.76655e-05	up	2.07354	HLA-F	chr6	major histocompatibility complex, class I, F	NM_001098478///NM_001098479///NM_018950
236213_at	0.00357766	5.7298e-05	down	2.07348		chr2
226302_at	0.000369258	1.4588e-06	up	2.07336	ATP8B1	chr18	ATPase, aminophospholipid transporter, class I, type 8B, member 1	NM_005603
228538_at	0.0164458	0.000663848	down	2.0732	ZNF662	chr3	zinc finger protein 662	NM_001134656///NM_207404
212414_s_at	0.00236653	2.96806e-05	up	2.07268	GLYR1///SEPT6	chrX	glyoxylate reductase 1 homolog (Arabidopsis)///septin 6	NM_015129///NM_032569///NM_145799///NM_145800///NM_145802
213802_at	0.00149625	1.41483e-05	up	2.07045	PRSS12	chr4	protease, serine, 12 (neurotrypsin, motopsin)	NM_003619
226936_at	0.00243229	3.0918e-05	up	2.06927	CENPW	chr6	centromere protein W	NM_001012507
202897_at	0.000372394	1.50039e-06	up	2.06918	SIRPA	chr20	signal-regulatory protein alpha	NM_001040022///NM_001040023///NM_080792
231672_at	0.000245393	7.26501e-07	down	2.06252		chr16
1566402_at	0.00188334	2.02649e-05	down	2.058	SNORA68	chr19	small nucleolar RNA, H/ACA box 68	NR_000012
223170_at	0.0145123	0.000532716	up	2.05722	TMEM98	chr17	transmembrane protein 98	NM_001033504///NM_015544
225342_at	0.0042617	7.64489e-05	down	2.05652	AK4///LOC100507855	chr1	adenylate kinase 4///adenylate kinase isoenzyme 4, mitochondrial-like	NM_001005353///NM_013410///NM_203464///XM_003119530
204834_at	0.0170544	0.000702138	up	2.05568	FGL2	chr7	fibrinogen-like 2	NM_006682
232136_s_at	0.0156955	0.000613466	down	2.05523	CTTNBP2	chr7	cortactin binding protein 2	NM_033427
204347_at	0.000857217	5.66459e-06	down	2.05286	AK4///LOC100507855	chr1	adenylate kinase 4///adenylate kinase isoenzyme 4, mitochondrial-like	NM_001005353///NM_013410///NM_203464///XM_003119530
208942_s_at	0.000916087	6.30981e-06	up	2.05184	SEC62	chr3	SEC62 homolog (S. cerevisiae)	NM_003262
201890_at	0.00855911	0.000231899	up	2.05137	RRM2	chr2	ribonucleotide reductase M2	NM_001034///NM_001165931
220119_at	0.0146235	0.00054076	down	2.04831	EPB41L4A	chr5	erythrocyte membrane protein band 4.1 like 4A	NM_022140
214084_x_at	0.00236653	2.96926e-05	up	2.04729	NCF1C	chr7	neutrophil cytosolic factor 1C pseudogene	NR_003187
219806_s_at	0.000237083	6.63441e-07	down	2.04712	C11orf75	chr11	chromosome 11 open reading frame 75	NM_020179
217892_s_at	0.000137331	2.77845e-07	up	2.04691	LIMA1	chr12	LIM domain and actin binding 1	NM_001113546///NM_001113547///NM_001243775///NM_016357
224764_at	0.00615817	0.00014079	up	2.04478	ARHGAP21	chr10	Rho GTPase activating protein 21	NM_020824
209345_s_at	0.00413419	7.21194e-05	down	2.0441	PI4K2A	chr10	phosphatidylinositol 4-kinase type 2 alpha	NM_018425
201110_s_at	0.0123902	0.000408739	up	2.04308	THBS1	chr15	thrombospondin 1	NM_003246
201106_at	0.000110397	1.96497e-07	up	2.04128	GPX4	chr19	glutathione peroxidase 4	NM_001039847///NM_001039848///NM_002085
1557905_s_at	0.0040665	7.02851e-05	up	2.04049	CD44	chr11	CD44 molecule (Indian blood group)	NM_000610///NM_001001389///NM_001001390///NM_001001391///NM_001001392///NM_001202555///NM_001202556///NM_001202557
221059_s_at	6.5244e-05	7.51783e-08	up	2.03932	COTL1	chr16	coactosin-like 1 (Dictyostelium)	NM_021149
211495_x_at	0.0168975	0.000691661	up	2.03808	TNFSF12///TNFSF12-TNFSF13///TNFSF13	chr17	tumor necrosis factor (ligand) superfamily, member 12///TNFSF12-TNFSF13 readthrough///tumor necrosis factor (ligand) superfamily, member 13	NM_001198622///NM_001198623///NM_001198624///NM_003808///NM_003809///NM_172087///NM_172088///NM_172089///NR_037146
211675_s_at	0.00152423	1.47452e-05	down	2.03791	MDFIC	chr7	MyoD family inhibitor domain containing	NM_001166345///NM_001166346///NM_199072
204489_s_at	0.000613828	3.36663e-06	up	2.03651	CD44	chr11	CD44 molecule (Indian blood group)	NM_000610///NM_001001389///NM_001001390///NM_001001391///NM_001001392///NM_001202555///NM_001202556///NM_001202557
221641_s_at	0.00128474	1.12471e-05	up	2.03394	ACOT9	chrX	acyl-CoA thioesterase 9	NM_001033583///NM_001037171
243806_at	0.00693772	0.000170921	up	2.03355
215343_at	0.00363784	5.90171e-05	up	2.0334	CCDC88C	chr14	coiled-coil domain containing 88C	NM_001080414
225958_at	0.000627448	3.50017e-06	down	2.03332	PHC1	chr12	polyhomeotic homolog 1 (Drosophila)	NM_004426
229699_at	0.00049644	2.48716e-06	up	2.03317	LOC100129550	chr3	uncharacterized LOC100129550	NR_024618
204348_s_at	0.000459299	2.1972e-06	down	2.03207	AK4///LOC100507855	chr1	adenylate kinase 4///adenylate kinase isoenzyme 4, mitochondrial-like	NM_001005353///NM_013410///NM_203464///XM_003119530
215684_s_at	0.0112674	0.00035116	down	2.03058	ASCC2	chr22	activating signal cointegrator 1 complex subunit 2	NM_001242906///NM_032204
226817_at	0.00321904	4.87492e-05	down	2.02988	DSC2	chr18	desmocollin 2	NM_004949///NM_024422
227372_s_at	0.000974323	6.93208e-06	down	2.02962	BAIAP2L1	chr7	BAI1-associated protein 2-like 1	NM_018842
218338_at	0.00172436	1.75984e-05	down	2.02958	PHC1	chr12	polyhomeotic homolog 1 (Drosophila)	NM_004426
213839_at	0.00967039	0.000279434	up	2.02867	CLMN	chr14	calmin (calponin-like, transmembrane)	NM_024734
205504_at	0.00201965	2.27545e-05	up	2.02827	BTK	chrX	Bruton agammaglobulinemia tyrosine kinase	NM_000061
227276_at	0.00985847	0.000287049	down	2.02804	PLXDC2	chr10	plexin domain containing 2	NM_032812
224451_x_at	0.00525395	0.00010973	up	2.02685	ARHGAP9	chr12	Rho GTPase activating protein 9	NM_001080156///NM_001080157///NM_032496
201535_at	0.0117531	0.00037425	down	2.02675	UBL3	chr13	ubiquitin-like 3	NM_007106
225352_at	0.00191004	2.0786e-05	up	2.02492	SEC62	chr3	SEC62 homolog (S. cerevisiae)	NM_003262
227353_at	0.000675186	3.99705e-06	up	2.0234	TMC8	chr17	transmembrane channel-like 8	NM_152468
227367_at	0.000486757	2.39484e-06	up	2.02311	SLCO3A1	chr15	solute carrier organic anion transporter family, member 3A1	NM_001145044///NM_013272
207836_s_at	0.0198163	0.000886635	up	2.02248	RBPMS	chr8	RNA binding protein with multiple splicing	NM_001008710///NM_001008711///NM_001008712///NM_006867
207957_s_at	0.00555429	0.000120276	up	2.02242	PRKCB	chr16	protein kinase C, beta	NM_002738///NM_212535
212192_at	0.000909345	6.2218e-06	up	2.02134	KCTD12	chr13	potassium channel tetramerisation domain containing 12	NM_138444
226197_at	0.000372394	1.51205e-06	down	2.01741	AR	chrX	androgen receptor	NM_000044///NM_001011645
223573_s_at	0.0022657	2.73086e-05	down	2.01685	PPP2R2C	chr4	protein phosphatase 2, regulatory subunit B, gamma	NM_001206994///NM_001206995///NM_001206996///NM_020416///NM_181876
1553043_a_at	0.00097377	6.91034e-06	up	2.01628	CD300LF	chr17	CD300 molecule-like family member f	NM_139018
214838_at	0.000377829	1.55485e-06	down	2.01556	SFT2D2	chr1	SFT2 domain containing 2	NM_199344
207610_s_at	0.000892724	6.02166e-06	up	2.01538	EMR2	chr19	egf-like module containing, mucin-like, hormone receptor-like 2	NM_013447///NM_152916///NM_152917///NM_152918///NM_152919///NM_152920///NM_152921
242662_at	0.0146009	0.000539038	up	2.01503	PCSK6	chr15	Proprotein convertase subtilisin/kexin type 6	NM_002570///NM_138319///NM_138320///NM_138321///NM_138322///NM_138323///NM_138324///NM_138325
218543_s_at	0.00123983	1.05899e-05	up	2.01401	PARP12	chr7	poly (ADP-ribose) polymerase family, member 12	NM_022750
217497_at	0.0124391	0.000410882	up	2.01375	TYMP	chr22	thymidine phosphorylase	NM_001113755///NM_001113756///NM_001257988///NM_001257989///NM_001953
224624_at	0.00201965	2.26582e-05	up	2.01325	LRRC8A	chr9	leucine rich repeat containing 8 family, member A	NM_001127244///NM_001127245///NM_019594
1569847_at	0.0111672	0.000346607	down	2.0131	CGNL1	chr15	cingulin-like 1	NM_001252335///NM_032866
221655_x_at	0.00201965	2.27268e-05	down	2.01149	EPS8L1	chr19	EPS8-like 1	NM_017729///NM_133180///NM_139204
226283_at	0.00465786	8.85427e-05	up	2.01112	POC1B	chr12	POC1 centriolar protein homolog B (Chlamydomonas)	NM_001199777///NM_172240///NR_037659///NR_037660
205270_s_at	0.00233427	2.88181e-05	up	2.01065	LCP2	chr5	lymphocyte cytosolic protein 2 (SH2 domain containing leukocyte protein of 76kDa)	NM_005565
209380_s_at	0.000131317	2.52185e-07	up	2.00922	ABCC5	chr3	ATP-binding cassette, sub-family C (CFTR/MRP), member 5	NM_001023587///NM_005688
235667_at	0.00626853	0.000145148	down	2.00911	USP46-AS1	chr4	USP46 antisense RNA 1 (non-protein coding)	XR_110055///XR_110056///XR_112635///XR_112636
225867_at	0.0111132	0.000343305	down	2.0081	VASN	chr16	vasorin	NM_138440
230381_at	0.00438843	8.04245e-05	up	2.00622	C1orf186///LOC100505650	chr1	chromosome 1 open reading frame 186///uncharacterized LOC100505650	NM_001007544///XR_110787///XR_110788///XR_110789///XR_112000///XR_112001///XR_112002
223388_s_at	0.00927395	0.000261214	down	2.00598	ZFYVE1	chr14	zinc finger, FYVE domain containing 1	NM_021260///NM_178441
230391_at	0.0110262	0.00033961	up	2.0056	CD84	chr1	CD84 molecule	NM_001184879///NM_001184881///NM_001184882///NM_003874
230405_at	0.000635804	3.65083e-06	up	2.00462	C5orf56	chr5	chromosome 5 open reading frame 56	NM_001013717///NM_001207001///NM_001207002///NM_001207003///NR_045116
226099_at	0.0126389	0.00042368	down	2.004	ELL2	chr5	elongation factor, RNA polymerase II, 2	NM_012081
201105_at	0.00881985	0.000242294	up	2.0036	LGALS1	chr22	lectin, galactoside-binding, soluble, 1	NM_002305
209498_at	0.00363055	5.86333e-05	up	2.00332	CEACAM1	chr19	carcinoembryonic antigen-related cell adhesion molecule 1 (biliary glycoprotein)	NM_001024912///NM_001184813///NM_001184815///NM_001184816///NM_001205344///NM_001712
208490_x_at	0.0184293	0.000791101	down	2.00246	HIST1H2BC///HIST1H2BE///HIST1H2BF///HIST1H2BG///HIST1H2BI	chr6	histone cluster 1, H2bc///histone cluster 1, H2be///histone cluster 1, H2bf///histone cluster 1, H2bg///histone cluster 1, H2bi	NM_003518///NM_003522///NM_003523///NM_003525///NM_003526
219033_at	0.00232494	2.85329e-05	up	2.00131	PARP8	chr5	poly (ADP-ribose) polymerase family, member 8	NM_001178055///NM_001178056///NM_024615
227458_at	0.0084865	0.00022879	up	2.00015	CD274	chr9	CD274 molecule	NM_001267706///NM_014143///NR_052005
221084_at	0.0154092	0.00059241	down	1.99992	HTR3B	chr11	5-hydroxytryptamine (serotonin) receptor 3B, ionotropic	NM_006028
222877_at	0.00434368	7.90482e-05	up	1.99923		chr2
219752_at	0.00215431	2.53064e-05	down	1.99844	RASAL1	chr12	RAS protein activator like 1 (GAP1 like)	NM_001193520///NM_001193521///NM_004658
215867_x_at	0.00363346	5.87467e-05	down	1.99817	CA12	chr16	carbonic anhydrase XII	NM_001218///NM_206925
227420_at	0.00141448	1.29853e-05	up	1.9964	TNFAIP8L1	chr19	tumor necrosis factor, alpha-induced protein 8-like 1	NM_001167942///NM_152362
1553072_at	0.00967039	0.000279632	down	1.99502	BNIPL	chr1	BCL2/adenovirus E1B 19kD interacting protein like	NM_001159642///NM_138278///NM_138279
226474_at	0.00153308	1.48892e-05	up	1.99359	NLRC5	chr16	NLR family, CARD domain containing 5	NM_032206
232686_at	0.0163939	0.000660854	up	1.9924	SIGLEC17P	chr19	sialic acid binding Ig-like lectin 17, pseudogene	NR_002804///NR_047529///NR_047530///NR_047531
203234_at	0.00325711	4.94185e-05	down	1.98971	UPP1	chr7	uridine phosphorylase 1	NM_003364///NM_181597
229689_s_at	0.000838076	5.4109e-06	up	1.98856	DLG5	chr10	Discs, large homolog 5 (Drosophila)	NM_004747
203881_s_at	0.0123209	0.000404951	up	1.98825	DMD	chrX	dystrophin	NM_000109///NM_004006///NM_004007///NM_004009///NM_004010///NM_004011///NM_004012///NM_004013///NM_004014///NM_004015///NM_004016///NM_004017///NM_004018///NM_004019///NM_004020///NM_004021///NM_004022///NM_004023
204333_s_at	0.013192	0.000452515	down	1.98693	AGA	chr4	aspartylglucosaminidase	NM_000027///NM_001171988///NR_033655
218779_x_at	0.00210513	2.43337e-05	down	1.98586	EPS8L1	chr19	EPS8-like 1	NM_017729///NM_133180///NM_139204
213682_at	0.00354222	5.6156e-05	up	1.98567	NUP50	chr22	nucleoporin 50kDa	NM_007172///NM_153645
203728_at	0.0187522	0.000816077	up	1.98518	BAK1	chr20	BCL2-antagonist/killer 1	NM_001188
216248_s_at	0.0141841	0.000512366	up	1.98486	NR4A2	chr2	nuclear receptor subfamily 4, group A, member 2	NM_006186///NM_173171///NM_173172///NM_173173
207558_s_at	0.00610871	0.000139548	up	1.98431	PITX2	chr4	paired-like homeodomain 2	NM_000325///NM_001204397///NM_001204398///NM_001204399///NM_153426///NM_153427
225285_at	0.00599945	0.000134748	up	1.9813	BCAT1	chr12	branched chain amino-acid transaminase 1, cytosolic	NM_001178091///NM_001178092///NM_001178093///NM_001178094///NM_005504
222549_at	0.00438843	8.03154e-05	up	1.98077	CLDN1	chr3	claudin 1	NM_021101
209539_at	0.00108325	8.42032e-06	up	1.97888	ARHGEF6	chrX	Rac/Cdc42 guanine nucleotide exchange factor (GEF) 6	NM_004840
219233_s_at	0.000224831	6.00373e-07	up	1.97853	GSDMB	chr17	gasdermin B	NM_001042471///NM_001165958///NM_001165959///NM_018530
210461_s_at	0.0156441	0.000607454	down	1.97839	ABLIM1	chr10	actin binding LIM protein 1	NM_001003407///NM_001003408///NM_002313///NM_006720
201310_s_at	0.013577	0.000475786	down	1.97828	NREP	chr5	neuronal regeneration related protein homolog (rat)	NM_001142474///NM_001142475///NM_001142476///NM_001142477///NM_001142478///NM_001142479///NM_001142480///NM_001142481///NM_001142482///NM_001142483///NM_004772
229147_at	0.00446259	8.19874e-05	up	1.97815	RASSF6	chr4	Ras association (RalGDS/AF-6) domain family member 6	NM_001270391///NM_001270392///NM_177532///NM_201431
218870_at	0.0033212	5.15262e-05	up	1.97724	ARHGAP15	chr2	Rho GTPase activating protein 15	NM_018460
209906_at	0.00934824	0.00026382	up	1.97654	C3AR1	chr12	complement component 3a receptor 1	NM_004054
226785_at	0.00141226	1.28634e-05	up	1.97555	ATP11C	chrX	ATPase, class VI, type 11C	NM_001010986///NM_173694
205926_at	0.00231552	2.82124e-05	up	1.97265	IL27RA	chr19	interleukin 27 receptor, alpha	NM_004843
232336_at	0.000863743	5.73459e-06	up	1.9724	ZSWIM5	chr1	zinc finger, SWIM-type containing 5	NM_020883
226644_at	0.00142107	1.30996e-05	down	1.97141	MIB2	chr1	mindbomb E3 ubiquitin protein ligase 2	NM_001170686///NM_001170687///NM_001170688///NM_001170689///NM_080875///NR_033183
204336_s_at	0.000281304	9.00379e-07	up	1.97122	RGS19	chr20	regulator of G-protein signaling 19	NM_001039467///NM_005873
209142_s_at	0.0142784	0.000519949	down	1.96972	UBE2G1	chr17	ubiquitin-conjugating enzyme E2G 1	NM_003342///NM_182682
213947_s_at	0.0120382	0.000389712	up	1.96913	NUP210	chr3	nucleoporin 210kDa	NM_024923
242023_at	0.00722981	0.000180894	up	1.96872		chr14
225171_at	0.00657932	0.000157278	up	1.96825	ARHGAP18	chr6	Rho GTPase activating protein 18	NM_033515
202131_s_at	0.01845	0.000793678	down	1.96743	RIOK3	chr18	RIO kinase 3 (yeast)	NM_003831///NM_145906
204286_s_at	0.0129821	0.000442117	down	1.96682	PMAIP1	chr18	phorbol-12-myristate-13-acetate-induced protein 1	NM_021127
45297_at	0.00141448	1.30029e-05	up	1.96254	EHD2	chr19	EH-domain containing 2	NM_014601
1559942_at	0.00171809	1.74088e-05	down	1.96194	MDFIC	chr7	MyoD family inhibitor domain containing	NM_001166345///NM_001166346///NM_199072
210001_s_at	0.0104841	0.000314752	up	1.96067	SOCS1	chr16	suppressor of cytokine signaling 1	NM_003745
232060_at	0.0147442	0.000552822	down	1.96004	ROR1	chr1	receptor tyrosine kinase-like orphan receptor 1	NM_001083592///NM_005012
221830_at	0.0036182	5.82376e-05	down	1.95977	RAP2A	chr13	RAP2A, member of RAS oncogene family	NM_021033
226055_at	0.000437783	1.98574e-06	up	1.95811	ARRDC2	chr19	arrestin domain containing 2	NM_001025604///NM_015683
202047_s_at	0.0101271	0.000298209	up	1.95733	CBX6	chr22	chromobox homolog 6	NM_014292
1555870_at	0.00991731	0.00028913	up	1.95645	RNF207	chr1	ring finger protein 207	NM_173795///NM_207396
217989_at	0.00621714	0.000143389	up	1.95604	HSD17B11	chr4	hydroxysteroid (17-beta) dehydrogenase 11	NM_016245
228497_at	0.010303	0.000307537	down	1.956	SLC22A15	chr1	solute carrier family 22, member 15	NM_018420
204197_s_at	0.0123209	0.000404905	up	1.95583	RUNX3	chr1	runt-related transcription factor 3	NM_001031680///NM_004350
219789_at	0.00177247	1.85663e-05	down	1.95468	NPR3	chr5	natriuretic peptide receptor C/guanylate cyclase C (atrionatriuretic peptide receptor C)	NM_000908///NM_001204375///NM_001204376///NM_024563
218502_s_at	0.00353595	5.59415e-05	down	1.95368	TRPS1	chr8	trichorhinophalangeal syndrome I	NM_014112
227345_at	0.00169378	1.69455e-05	up	1.95294	TNFRSF10D	chr8	tumor necrosis factor receptor superfamily, member 10d, decoy with truncated death domain	NM_003840
227342_s_at	0.000797165	4.95722e-06	down	1.95152	MYEOV	chr11	myeloma overexpressed (in a subset of t(11;14) positive multiple myelomas)	NM_138768
238762_at	0.0020402	2.30746e-05	down	1.95086	MTHFD2L	chr4	methylenetetrahydrofolate dehydrogenase (NADP+ dependent) 2-like	NM_001004346///NM_001144978
235651_at	0.0146342	0.000545435	down	1.95078	TTC22	chr1	tetratricopeptide repeat domain 22	NM_001114108///NM_017904
223382_s_at	0.0136677	0.000479462	down	1.94985	ZNRF1	chr16	zinc and ring finger 1, E3 ubiquitin protein ligase	NM_032268
230422_at	0.0101009	0.000296617	up	1.94905	FPR3	chr19	formyl peptide receptor 3	NM_002030
230165_at	0.0151214	0.000576756	up	1.94808	SGOL2	chr2	shugoshin-like 2 (S. pombe)	NM_001160033///NM_001160046///NM_152524
203126_at	0.00277238	3.89933e-05	down	1.94687	IMPA2	chr18	inositol(myo)-1(or 4)-monophosphatase 2	NM_014214
227271_at	0.000329102	1.15786e-06	up	1.94495	FGF11	chr17	fibroblast growth factor 11	NM_004112
200998_s_at	0.0107158	0.000324756	down	1.94462	CKAP4	chr12	cytoskeleton-associated protein 4	NM_006825
202083_s_at	0.00807831	0.000213058	down	1.94429	SEC14L1	chr17	SEC14-like 1 (S. cerevisiae)	NM_001039573///NM_001143998///NM_001143999///NM_001144001///NM_001204408///NM_001204410///NM_003003
205019_s_at	0.00119232	9.92235e-06	down	1.94412	VIPR1	chr3	vasoactive intestinal peptide receptor 1	NM_001251882///NM_001251883///NM_001251884///NM_001251885///NM_004624
219474_at	0.00734517	0.000185124	up	1.94368	C3orf52	chr3	chromosome 3 open reading frame 52	NM_001171747///NM_024616
214076_at	0.0124774	0.000413394	down	1.94066	GFOD2	chr4	glucose-fructose oxidoreductase domain containing 2	NM_001243650///NM_030819///NR_027398///NR_027399
227647_at	0.0101227	0.000297894	up	1.93985	KCNE3	chr11	potassium voltage-gated channel, Isk-related family, member 3	NM_005472
205180_s_at	0.00109922	8.69202e-06	up	1.9397	ADAM8	chr10	ADAM metallopeptidase domain 8	NM_001109///NM_001164489///NM_001164490
221479_s_at	0.0147974	0.000556985	down	1.93891	BNIP3L	chr8	BCL2/adenovirus E1B 19kDa interacting protein 3-like	NM_004331
231928_at	0.00152423	1.46565e-05	up	1.93784	HES2	chr1	hairy and enhancer of split 2 (Drosophila)	NM_019089
208913_at	0.0155111	0.000597465	up	1.93698	GGA2	chr16	golgi-associated, gamma adaptin ear containing, ARF binding protein 2	NM_015044
204255_s_at	0.0197754	0.000882631	up	1.93677	VDR	chr12	vitamin D (1,25- dihydroxyvitamin D3) receptor	NM_000376///NM_001017535///NM_001017536
201998_at	0.0112073	0.000348876	up	1.93596	ST6GAL1	chr3	ST6 beta-galactosamide alpha-2,6-sialyltranferase 1	NM_003032///NM_173216///NM_173217
214763_at	0.00326148	4.98189e-05	down	1.93593	ACOT11	chr1	acyl-CoA thioesterase 11	NM_015547///NM_147161
219716_at	0.00188334	2.02623e-05	up	1.93591	APOL6	chr22	apolipoprotein L, 6	NM_030641
213497_at	0.00545596	0.000116853	down	1.93571	ABTB2	chr11	ankyrin repeat and BTB (POZ) domain containing 2	NM_145804
206696_at	0.000209538	5.32707e-07	up	1.93548	GPR143	chrX	G protein-coupled receptor 143	NM_000273
236513_at	0.00409721	7.1104e-05	up	1.93515		chr5
219386_s_at	0.00453205	8.45485e-05	up	1.93412	SLAMF8	chr1	SLAM family member 8	NM_020125
232538_at	0.00154659	1.51052e-05	down	1.93398		chr10
204961_s_at	0.000302079	1.0166e-06	up	1.93268	NCF1///NCF1B///NCF1C	chr7	neutrophil cytosolic factor 1///neutrophil cytosolic factor 1B pseudogene///neutrophil cytosolic factor 1C pseudogene	NM_000265///NR_003186///NR_003187
205464_at	0.0184945	0.000796826	down	1.93248	SCNN1B	chr16	sodium channel, non-voltage-gated 1, beta subunit	NM_000336
217764_s_at	0.00260292	3.51816e-05	up	1.93225	RAB31	chr18	RAB31, member RAS oncogene family	NM_006868
204084_s_at	0.00214198	2.49555e-05	up	1.92907	CLN5	chr13	ceroid-lipofuscinosis, neuronal 5	NM_006493
213888_s_at	0.0042617	7.64956e-05	up	1.92566	TRAF3IP3	chr1	TRAF3 interacting protein 3	NM_025228
218000_s_at	0.00389799	6.53765e-05	down	1.92566	PHLDA1	chr12	pleckstrin homology-like domain, family A, member 1	NM_007350
203429_s_at	0.0191608	0.000848088	down	1.92515	C1orf9	chr1	chromosome 1 open reading frame 9	NM_014283///NM_016227
202180_s_at	0.00270713	3.75309e-05	up	1.92471	MVP	chr16	major vault protein	NM_005115///NM_017458
219121_s_at	0.00737686	0.000186327	down	1.92442	ESRP1	chr8	epithelial splicing regulatory protein 1	NM_001034915///NM_001122825///NM_001122826///NM_001122827///NM_017697
226777_at	0.00672705	0.00016327	up	1.92371	ADAM12	chr10	ADAM metallopeptidase domain 12	NM_003474///NM_021641
210895_s_at	0.00576706	0.000127416	up	1.92297	CD86	chr3	CD86 molecule	NM_001206924///NM_001206925///NM_006889///NM_175862///NM_176892
209541_at	0.00762071	0.000195692	up	1.92293	IGF1	chr12	insulin-like growth factor 1 (somatomedin C)	NM_000618///NM_001111283///NM_001111284///NM_001111285
208943_s_at	0.00115246	9.35876e-06	up	1.92222	SEC62	chr3	SEC62 homolog (S. cerevisiae)	NM_003262
208908_s_at	0.00296437	4.33745e-05	down	1.9221	CAST	chr5	calpastatin	NM_001042440///NM_001042441///NM_001042442///NM_001042443///NM_001042444///NM_001042445///NM_001042446///NM_001190442///NM_001750///NM_173060///NM_173061///NM_173062///NM_173063///NR_033798
212845_at	0.012623	0.000422269	up	1.92179	SAMD4A	chr14	sterile alpha motif domain containing 4A	NM_001161576///NM_001161577///NM_015589
209545_s_at	0.00146194	1.36635e-05	up	1.92165	RIPK2	chr8	receptor-interacting serine-threonine kinase 2	NM_003821
221563_at	0.0058174	0.000129063	up	1.92138	DUSP10	chr1	dual specificity phosphatase 10	NM_007207///NM_144728///NM_144729
235507_at	0.0175466	0.000737977	down	1.92024	PCMTD1	chr8	protein-L-isoaspartate (D-aspartate) O-methyltransferase domain containing 1	NM_052937
202620_s_at	0.00730195	0.0001835	up	1.91995	PLOD2	chr3	procollagen-lysine, 2-oxoglutarate 5-dioxygenase 2	NM_000935///NM_182943
207375_s_at	0.00307868	4.56814e-05	up	1.91944	IL15RA	chr10	interleukin 15 receptor, alpha	NM_001243539///NM_001256765///NM_002189///NM_172200///NR_033494///NR_046362
242611_at	0.00576706	0.000127313	up	1.91931		chr1
230588_s_at	0.0103364	0.00030872	down	1.91865	LOC285074	chr2	anaphase promoting complex subunit 1 pseudogene	NM_001012626///NR_026846
244061_at	0.000314005	1.06964e-06	up	1.91808		chr2
213539_at	0.0198163	0.000887572	up	1.91797	CD3D	chr11	CD3d molecule, delta (CD3-TCR complex)	NM_000732///NM_001040651
217992_s_at	0.00533006	0.000112597	up	1.91731	EFHD2	chr1	EF-hand domain family, member D2	NM_024329
218834_s_at	0.00101901	7.54822e-06	up	1.9157	TMEM132A	chr11	transmembrane protein 132A	NM_017870///NM_178031
210915_x_at	0.0142574	0.000518583	up	1.91541	TRBC1	chr7	T cell receptor beta constant 1
221665_s_at	0.00401387	6.8198e-05	down	1.91452	EPS8L1	chr19	EPS8-like 1	NM_017729///NM_133180///NM_139204
44790_s_at	0.0184293	0.000790871	up	1.91413	KIAA0226L	chr13	KIAA0226-like	NM_025113
223589_at	0.00434368	7.89861e-05	down	1.91207	ZNF416	chr19	zinc finger protein 416	NM_017879
224839_s_at	0.0156093	0.00060521	down	1.91195	GPT2	chr16	glutamic pyruvate transaminase (alanine aminotransferase) 2	NM_001142466///NM_133443
208018_s_at	0.00732317	0.000184168	up	1.91096	HCK	chr20	hemopoietic cell kinase	NM_001172129///NM_001172130///NM_001172131///NM_001172132///NM_001172133///NM_002110
236585_at	0.000822946	5.1627e-06	down	1.91045		chr7
208527_x_at	0.0134778	0.00046917	down	1.90694	HIST1H2BC///HIST1H2BE///HIST1H2BF///HIST1H2BG///HIST1H2BI	chr6	histone cluster 1, H2bc///histone cluster 1, H2be///histone cluster 1, H2bf///histone cluster 1, H2bg///histone cluster 1, H2bi	NM_003518///NM_003522///NM_003523///NM_003525///NM_003526
215501_s_at	0.00494924	9.85775e-05	up	1.90595	DUSP10	chr1	dual specificity phosphatase 10	NM_007207///NM_144728///NM_144729
206082_at	0.00103175	7.88792e-06	up	1.90498	HCP5		HLA complex P5 (non-protein coding)	NM_006674///NR_040662
237044_s_at	0.0091594	0.000256647	up	1.90487	ZNF503-AS2	chr10	ZNF503 antisense RNA 2 (non-protein coding)	NR_024421///NR_024422
209143_s_at	2.9515e-05	2.26727e-08	up	1.90487	CLNS1A	chr11	chloride channel, nucleotide-sensitive, 1A	NM_001293
240038_at	0.0197975	0.000884597	down	1.90471		chr5
227641_at	0.0127518	0.000428918	down	1.90459	FBXL16	chr16	F-box and leucine-rich repeat protein 16	NM_153350
213309_at	0.0198197	0.000888534	up	1.90432	PLCL2	chr3	phospholipase C-like 2	NM_001144382///NM_015184
214164_x_at	0.00579358	0.000128293	down	1.90431	CA12	chr15	carbonic anhydrase XII	NM_001218///NM_206925
202807_s_at	0.00197369	2.18397e-05	down	1.90416	TOM1	chr22	target of myb1 (chicken)	NM_001135729///NM_001135730///NM_001135732///NM_005488///NR_024194///NR_024195
204806_x_at	0.0178305	0.000757248	up	1.90386	HLA-F	chr6	major histocompatibility complex, class I, F	NM_001098478///NM_001098479///NM_018950
204825_at	0.0049269	9.76819e-05	up	1.90252	MELK	chr9	maternal embryonic leucine zipper kinase	NM_001256685///NM_001256687///NM_001256688///NM_001256689///NM_001256690///NM_001256691///NM_001256692///NM_001256693///NM_014791///NR_046337
204780_s_at	0.0169745	0.000696676	up	1.90196	FAS	chr10	Fas (TNF receptor superfamily, member 6)	NM_000043///NM_152871///NM_152872///NM_152873///NM_152874///NM_152875///NM_152876///NM_152877///NR_028033///NR_028034///NR_028035///NR_028036
225214_at	0.00273463	3.82123e-05	up	1.90115	LOC100129034	chr9	uncharacterized LOC100129034	NR_027406
31845_at	0.0124929	0.000414716	up	1.90033	ELF4	chrX	E74-like factor 4 (ets domain transcription factor)	NM_001127197///NM_001421
209018_s_at	0.0031467	4.68481e-05	down	1.89977	PINK1	chr1	PTEN induced putative kinase 1	NM_032409
38487_at	0.00759038	0.000194497	up	1.89942	STAB1	chr3	stabilin 1	NM_015136
225384_at	0.0140185	0.000501709	up	1.89817	DOCK7	chr1	dedicator of cytokinesis 7	NM_033407
226063_at	0.00464547	8.78878e-05	up	1.89783	VAV2	chr9	vav 2 guanine nucleotide exchange factor	NM_001134398///NM_003371
227371_at	0.0171077	0.000706765	down	1.89758	BAIAP2L1	chr7	BAI1-associated protein 2-like 1	NM_018842
221870_at	0.00471649	9.08362e-05	up	1.89716	EHD2	chr1	EH-domain containing 2	NM_014601
228080_at	0.0109558	0.000336044	up	1.89685	LAYN	chr11	layilin	NM_001258390///NM_001258391///NM_178834
225651_at	0.000588194	3.16285e-06	down	1.89526	UBE2E2	chr3	ubiquitin-conjugating enzyme E2E 2	NM_152653
218731_s_at	0.000332285	1.21631e-06	up	1.89485	VWA1	chr1	von Willebrand factor A domain containing 1	NM_022834///NM_199121
223378_at	0.00172316	1.74916e-05	up	1.89444	GLIS2	chr16	GLIS family zinc finger 2	NM_032575
203761_at	0.0120663	0.00039161	up	1.89367	SLA	chr8	Src-like-adaptor	NM_001045556///NM_001045557///NM_006748
204767_s_at	0.00249559	3.3196e-05	up	1.89337	FEN1	chr11	flap structure-specific endonuclease 1	NM_004111
227677_at	0.00210836	2.44165e-05	up	1.89305	JAK3	chr19	Janus kinase 3	NM_000215
200989_at	7.44325e-05	9.61729e-08	down	1.8925	HIF1A	chr14	hypoxia inducible factor 1, alpha subunit (basic helix-loop-helix transcription factor)	NM_001243084///NM_001530///NM_181054
203467_at	0.0185659	0.000801381	down	1.89064	PMM1	chr22	phosphomannomutase 1	NM_002676
231823_s_at	0.00200259	2.23425e-05	up	1.88969	SH3PXD2B	chr5	SH3 and PX domains 2B	NM_001017995
203645_s_at	0.00906219	0.000251789	up	1.88966	CD163	chr12	CD163 molecule	NM_004244///NM_203416
202491_s_at	0.0189584	0.000832477	up	1.88962	IKBKAP	chr9	inhibitor of kappa light polypeptide gene enhancer in B-cells, kinase complex-associated protein	NM_003640
234491_s_at	0.00243354	3.10229e-05	up	1.88949	SAV1	chr14	salvador homolog 1 (Drosophila)	NM_021818
225262_at	0.00833485	0.000223939	down	1.88918	FOSL2	chr2	FOS-like antigen 2	NM_005253
214022_s_at	0.0180014	0.000768782	up	1.88913	IFITM1	chr11	interferon induced transmembrane protein 1	NM_003641
222272_x_at	0.00216416	2.55305e-05	up	1.88901	SCIN	chr7	scinderin	NM_001112706///NM_033128
213558_at	0.0142574	0.000518665	down	1.88899	PCLO	chr7	piccolo (presynaptic cytomatrix protein)	NM_014510///NM_033026
238853_at	0.00356794	5.70194e-05	up	1.88825	RAB3IP	chr12	RAB3A interacting protein (rabin3)	NM_001024647///NM_022456///NM_175623///NM_175624///NM_175625///NM_175626///NM_175627
212647_at	0.0121391	0.000395423	up	1.88801	RRAS	chr19	related RAS viral (r-ras) oncogene homolog	NM_006270
204820_s_at	0.00714718	0.000177912	up	1.88637	BTN3A2///BTN3A3	chr6	butyrophilin, subfamily 3, member A2///butyrophilin, subfamily 3, member A3	NM_001197246///NM_001197247///NM_001197248///NM_001197249///NM_001242803///NM_006994///NM_007047///NM_197974
226486_at	0.00121187	1.01546e-05	down	1.88418	MTERFD2	chr2	MTERF domain containing 2	NM_182501///NR_028049///NR_028050///NR_028051
202198_s_at	0.0119461	0.000384549	down	1.88374	MTMR3	chr22	myotubularin related protein 3	NM_001013676///NM_021090///NM_153050///NM_153051
226600_at	0.00238599	3.01962e-05	up	1.88348	TMTC3	chr12	transmembrane and tetratricopeptide repeat containing 3	NM_181783
212354_at	0.0166646	0.000678471	up	1.88336	SULF1	chr8	sulfatase 1	NM_001128204///NM_001128205///NM_001128206///NM_015170
226765_at	0.0106958	0.000322977	up	1.88288	SPTBN1	chr2	Spectrin, beta, non-erythrocytic 1	NM_003128///NM_178313
202149_at	0.0137549	0.00048564	up	1.88246	NEDD9	chr6	neural precursor cell expressed, developmentally down-regulated 9	NM_001142393///NM_006403///NM_182966
208966_x_at	0.000754321	4.6406e-06	up	1.88097	IFI16	chr1	interferon, gamma-inducible protein 16	NM_001206567///NM_005531
1557321_a_at	0.0137549	0.00048464	up	1.88019	CAPN14	chr2	calpain 14	NM_001145122
222986_s_at	0.00422846	7.47871e-05	up	1.87997	SHISA5	chr3	shisa homolog 5 (Xenopus laevis)	NM_016479
213194_at	0.0102173	0.0003018	up	1.87965	ROBO1	chr3	roundabout, axon guidance receptor, homolog 1 (Drosophila)	NM_001145845///NM_002941///NM_133631
236534_at	0.0020402	2.3146e-05	down	1.87957	BNIPL	chr1	BCL2/adenovirus E1B 19kD interacting protein like	NM_001159642///NM_138278///NM_138279
218705_s_at	0.00885663	0.00024379	down	1.87659	SNX24	chr5	sorting nexin 24	NM_014035
241908_at	0.00507088	0.000102484	down	1.87635	BROX	chr1	BRO1 domain and CAAX motif containing	NM_144695
204754_at	0.00490126	9.6782e-05	up	1.87602	HLF	chr17	hepatic leukemia factor	NM_002126
226497_s_at	0.00977585	0.000284291	up	1.8759	FLT1	chr13	fms-related tyrosine kinase 1 (vascular endothelial growth factor/vascular permeability factor receptor)	NM_001159920///NM_001160030///NM_001160031///NM_002019
219368_at	0.000985704	7.1032e-06	down	1.87474	NAP1L2	chrX	nucleosome assembly protein 1-like 2	NM_021963
207574_s_at	0.00925765	0.000260247	down	1.87434	GADD45B	chr19	growth arrest and DNA-damage-inducible, beta	NM_015675
209815_at	0.00450909	8.37078e-05	up	1.87351	PTCH1	chr9	patched 1	NM_000264///NM_001083602///NM_001083603///NM_001083604///NM_001083605///NM_001083606///NM_001083607
229572_at	0.00510541	0.000103649	up	1.87223	ATP6V0A2	chr12	ATPase, H+ transporting, lysosomal V0 subunit a2	NM_012463
225372_at	0.0194517	0.000864878	up	1.87212	C10orf54	chr10	chromosome 10 open reading frame 54	NM_022153
227467_at	0.00542884	0.000115862	up	1.87172	RDH10	chr8	retinol dehydrogenase 10 (all-trans)	NM_172037
235688_s_at	4.87272e-05	4.99081e-08	up	1.87118	TRAF4	chr17	TNF receptor-associated factor 4	NM_004295///NM_145751
203860_at	0.00406057	7.01084e-05	up	1.87102	PCCA	chr13	propionyl CoA carboxylase, alpha polypeptide	NM_000282///NM_001127692///NM_001178004
1556182_x_at	0.000170322	4.11202e-07	up	1.87088	ANKRD65	chr1	ankyrin repeat domain 65	NM_001145210///NM_001243535///NM_001243536///NR_026871
205240_at	0.00321584	4.8642e-05	down	1.8702	GPSM2	chr1	G-protein signaling modulator 2	NM_013296
235175_at	0.00544052	0.000116323	up	1.86972	GBP4	chr1	guanylate binding protein 4	NM_052941
210854_x_at	0.00597357	0.000133839	down	1.86819	SLC6A8	chrX	solute carrier family 6 (neurotransmitter transporter, creatine), member 8	NM_001142805///NM_001142806///NM_005629
209604_s_at	0.0178415	0.000758656	up	1.86666	GATA3	chr10	GATA binding protein 3	NM_001002295///NM_002051
200687_s_at	0.00145589	1.35271e-05	down	1.86659	SF3B3	chr16	splicing factor 3b, subunit 3, 130kDa	NM_012426
209980_s_at	0.00666525	0.000161161	down	1.86446	SHMT1	chr17	serine hydroxymethyltransferase 1 (soluble)	NM_004169///NM_148918
225929_s_at	0.0150432	0.000572287	up	1.86423	RNF213	chr17	ring finger protein 213	NM_001256071///NM_020914///NM_020954
214068_at	0.0170205	0.00070012	down	1.86302	BEAN1	chr16	brain expressed, associated with NEDD4, 1	NM_001136106///NM_001178020///NM_001197224///NM_001197225
235479_at	0.0150567	0.000573077	down	1.86139	CPEB2	chr4	cytoplasmic polyadenylation element binding protein 2	NM_001177381///NM_001177382///NM_001177383///NM_001177384///NM_182485///NM_182646
216705_s_at	0.00292024	4.23014e-05	up	1.86087	ADA	chr20	adenosine deaminase	NM_000022
214467_at	0.00401387	6.82009e-05	up	1.8604	GPR65	chr14	G protein-coupled receptor 65	NM_003608
221024_s_at	0.0175465	0.000734913	up	1.85981	SLC2A10	chr20	solute carrier family 2 (facilitated glucose transporter), member 10	NM_030777
225499_at	0.00994559	0.000290308	up	1.859	RALGAPA2	chr20	Ral GTPase activating protein, alpha subunit 2 (catalytic)	NM_020343
231399_at	0.00173476	1.78001e-05	up	1.85631	RAB3IP	chr12	RAB3A interacting protein (rabin3)	NM_001024647///NM_022456///NM_175623///NM_175624///NM_175625///NM_175626///NM_175627
1563120_at	0.0138681	0.000492519	up	1.85576	LOC100129029	chr2	Uncharacterized LOC100129029	XM_001719350///XM_001719351
221524_s_at	0.0174324	0.000728313	down	1.85489	RRAGD	chr6	Ras-related GTP binding D	NM_021244
218691_s_at	0.00604436	0.000137083	up	1.85393	PDLIM4	chr5	PDZ and LIM domain 4	NM_001131027///NM_003687
1555852_at	0.00429281	7.75746e-05	up	1.8537	LOC100507463	chr6	uncharacterized LOC100507463	NR_037173///NR_037174///NR_037175///NR_037176
225415_at	0.00109922	8.71932e-06	up	1.85348	DTX3L	chr3	deltex 3-like (Drosophila)	NM_138287
1552348_at	0.0143336	0.00052327	up	1.85333	PRSS33	chr16	protease, serine, 33	NM_152891
202497_x_at	0.0116031	0.000367986	up	1.8533	SLC2A3	chr12	solute carrier family 2 (facilitated glucose transporter), member 3	NM_006931
225991_at	0.00396543	6.70153e-05	up	1.85291	TMEM41A	chr3	transmembrane protein 41A	NM_080652
213050_at	0.00461373	8.68318e-05	down	1.85283	COBL	chr7	cordon-bleu homolog (mouse)	NM_015198
232384_s_at	0.012115	0.000394195	down	1.85219		chr16
201681_s_at	0.00473346	9.13644e-05	up	1.852	DLG5	chr10	discs, large homolog 5 (Drosophila)	NM_004747
211339_s_at	0.00598685	0.000134355	up	1.84957	ITK	chr5	IL2-inducible T-cell kinase	NM_005546
226991_at	0.000439226	2.02442e-06	up	1.84805	NFATC2	chr20	nuclear factor of activated T-cells, cytoplasmic, calcineurin-dependent 2	NM_001136021///NM_001258292///NM_001258294///NM_001258295///NM_001258296///NM_001258297///NM_012340///NM_173091
226858_at	0.00473346	9.15092e-05	down	1.84767	CSNK1E	chr22	casein kinase 1, epsilon	NM_001894///NM_152221
226821_at	0.00625432	0.000144476	up	1.84659		chr2
235291_s_at	0.000486757	2.39196e-06	up	1.84652	FLJ32255	chr5	uncharacterized LOC643977	XR_108575///XR_112730
213241_at	0.012486	0.000414031	up	1.8457	PLXNC1	chr12	plexin C1	NM_005761///NR_037687
210409_at	0.00854473	0.000230985	down	1.84498	MLLT4-AS1	chr6	MLLT4 antisense RNA 1 (non-protein coding)	NM_001042508///NR_027906
202727_s_at	0.00480444	9.3936e-05	up	1.84417	IFNGR1	chr6	interferon gamma receptor 1	NM_000416
206756_at	0.00805155	0.000212057	up	1.84367	CHST7	chrX	carbohydrate (N-acetylglucosamine 6-O) sulfotransferase 7	NM_019886
217943_s_at	0.00456262	8.53691e-05	up	1.84312	MAP7D1	chr1	MAP7 domain containing 1	NM_018067
214600_at	0.0146235	0.000542067	down	1.8429	TEAD1	chr11	TEA domain family member 1 (SV40 transcriptional enhancer factor)	NM_021961
206214_at	0.00599987	0.000134975	up	1.8419	PLA2G7	chr6	phospholipase A2, group VII (platelet-activating factor acetylhydrolase, plasma)	NM_001168357///NM_005084
202820_at	0.00447295	8.28093e-05	up	1.84129	AHR	chr7	aryl hydrocarbon receptor	NM_001621
239587_at	0.00249559	3.32289e-05	up	1.84127		chr4
240242_at	0.0010343	7.92636e-06	up	1.83813		chr3
240816_at	0.00188334	2.02654e-05	up	1.83812		chr20
201954_at	0.000985704	7.08778e-06	up	1.83809	ARPC1B	chr7	actin related protein 2/3 complex, subunit 1B, 41kDa	NM_005720
225259_at	0.000156385	3.46841e-07	down	1.83768	RAB6B	chr3	RAB6B, member RAS oncogene family	NM_016577
230009_at	0.0038782	6.47609e-05	up	1.83567	FAM118B	chr11	family with sequence similarity 118, member B	NM_024556
231775_at	0.0067939	0.000165017	up	1.83541	TNFRSF10A	chr8	tumor necrosis factor receptor superfamily, member 10a	NM_003844
228889_at	0.0175466	0.000738636	down	1.83426	ARHGAP5-AS1	chr14	ARHGAP5 antisense RNA 1 (non-protein coding)	NM_032751///NR_027263
207943_x_at	0.00718688	0.000179118	down	1.83309	PLAGL1	chr6	pleiomorphic adenoma gene-like 1	NM_001080951///NM_001080952///NM_001080953///NM_001080954///NM_001080955///NM_001080956///NM_002656///NM_006718
205364_at	0.0140914	0.000506422	down	1.83245	ACOX2	chr3	acyl-CoA oxidase 2, branched chain	NM_003500
1567107_s_at	0.00464547	8.79305e-05	down	1.83239	TPM4	chr3	tropomyosin 4	NM_001145160///NM_003290
227334_at	0.00236653	2.96575e-05	up	1.83215	USP54	chr10	ubiquitin specific peptidase 54	NM_152586
224758_at	0.0109558	0.00033684	down	1.83081	C7orf73	chr7	chromosome 7 open reading frame 73	NM_001130929
226143_at	0.00172753	1.76623e-05	up	1.83013	RAI1	chr17	retinoic acid induced 1	NM_030665
231040_at	0.00221673	2.6394e-05	up	1.82982		chr9
233520_s_at	0.0198466	0.000892013	up	1.82899	CMYA5	chr5	cardiomyopathy associated 5	NM_153610
219528_s_at	0.0162477	0.000652285	up	1.82896	BCL11B	chr14	B-cell CLL/lymphoma 11B (zinc finger protein)	NM_022898///NM_138576
201735_s_at	0.0087088	0.000238128	down	1.82748	CLCN3	chr4	chloride channel, voltage-sensitive 3	NM_001243372///NM_001243374///NM_001829///NM_173872
239606_at	0.000217454	5.68742e-07	up	1.82718		chr6
225601_at	0.00471338	9.05176e-05	up	1.82671	HMGB3	chrX	high mobility group box 3	NM_005342
226756_at	0.00247182	3.2368e-05	up	1.8262	CCDC71L	chr7	coiled-coil domain containing 71-like	NM_175884
204220_at	0.00388622	6.50306e-05	up	1.8256	GMFG	chr19	glia maturation factor, gamma	NM_004877
214252_s_at	0.0134778	0.00046935	up	1.82513	CLN5	chr13	ceroid-lipofuscinosis, neuronal 5	NM_006493
241803_s_at	0.00856965	0.000233853	up	1.82368		chr9
226459_at	0.00381392	6.27108e-05	up	1.82357	PIK3AP1	chr10	phosphoinositide-3-kinase adaptor protein 1	NM_152309
205153_s_at	0.0074407	0.00018862	up	1.82321	CD40	chr20	CD40 molecule, TNF receptor superfamily member 5	NM_001250///NM_152854
226722_at	0.00261745	3.56174e-05	up	1.82285	FAM20C	chr7	family with sequence similarity 20, member C	NM_020223
229912_at	0.0020402	2.31726e-05	up	1.82192	SDK1	chr7	sidekick cell adhesion molecule 1	NM_001079653///NM_152744///NR_027816
241342_at	0.00429281	7.73387e-05	down	1.82164	TMEM65	chr8	transmembrane protein 65	NM_194291
222745_s_at	0.00707333	0.000175426	down	1.81992	C15orf29	chr15	chromosome 15 open reading frame 29	NM_024713
223085_at	0.00507706	0.000102723	up	1.81668	RNF19A	chr8	ring finger protein 19A, E3 ubiquitin protein ligase	NM_015435///NM_183419
209806_at	0.00519512	0.00010717	down	1.8165	HIST1H2BK	chr6	histone cluster 1, H2bk	NM_080593
239294_at	0.0116031	0.000367423	up	1.81629		chr7
218392_x_at	0.00152423	1.47252e-05	up	1.81572	SFXN1	chr5	sideroflexin 1	NM_022754
227109_at	0.0178415	0.00075869	up	1.81565	CYP2R1	chr11	cytochrome P450, family 2, subfamily R, polypeptide 1	NM_024514
230925_at	0.0139312	0.000496097	up	1.81408	APBB1IP	chr10	amyloid beta (A4) precursor protein-binding, family B, member 1 interacting protein	NM_019043
209688_s_at	0.00117533	9.60901e-06	up	1.81376	CCDC93	chr2	coiled-coil domain containing 93	NM_019044
218130_at	0.0120615	0.00039113	up	1.81285	C17orf62	chr17	chromosome 17 open reading frame 62	NM_001033046///NM_001100407///NM_001100408///NM_001193653///NM_001193654///NM_001193655///NM_001193657///NR_036514///NR_036516///NR_036517///NR_036518///NR_036519
202490_at	0.000992983	7.23563e-06	up	1.81268	IKBKAP	chr9	inhibitor of kappa light polypeptide gene enhancer in B-cells, kinase complex-associated protein	NM_003640
204670_x_at	0.0120663	0.000391728	up	1.81259	HLA-DRB1///HLA-DRB4///LOC100507709///LOC100507714	chr6	major histocompatibility complex, class II, DR beta 1///major histocompatibility complex, class II, DR beta 4///HLA class II histocompatibility antigen, DRB1-7 beta chain-like///HLA class II histocompatibility antigen, DRB1-7 beta chain-like	NM_001243965///NM_002124///NM_021983///XM_003119259///XM_003119260///XM_003119261///XM_003119291///XM_003119292///XM_003119293///XM_003403849///XM_003403850///XM_003403851///XM_003403852
204575_s_at	0.00465248	8.82419e-05	up	1.81192	MMP19	chr12	matrix metallopeptidase 19	NM_001032360///NM_002429
206401_s_at	0.0068966	0.000169403	down	1.81149	MAPT	chr17	microtubule-associated protein tau	NM_001123066///NM_001123067///NM_001203251///NM_001203252///NM_005910///NM_016834///NM_016835///NM_016841///XM_003403601///XM_003403602///XM_003403603///XM_003403604///XM_003403605///XM_003403606///XM_003403607///XM_003403608///XM_003403609
211628_x_at	0.00609137	0.000138595	down	1.81121	FTH1P5	chr6	ferritin, heavy polypeptide 1 pseudogene 5
208657_s_at	0.00132537	1.1743e-05	up	1.81119	2013-09-09	chr17	septin 9	NM_001113491///NM_001113492///NM_001113493///NM_001113494///NM_001113495///NM_001113496///NM_006640
204622_x_at	0.0161545	0.000645	up	1.81113	NR4A2	chr2	nuclear receptor subfamily 4, group A, member 2	NM_006186///NM_173171///NM_173172///NM_173173
204328_at	0.00898825	0.000248893	up	1.81096	TMC6	chr17	transmembrane channel-like 6	NM_001127198///NM_007267
202746_at	0.00881574	0.00024202	down	1.81052	ITM2A	chrX	integral membrane protein 2A	NM_001171581///NM_004867
223463_at	0.00702314	0.000173668	up	1.81026	RAB23	chr6	RAB23, member RAS oncogene family	NM_016277///NM_183227
204183_s_at	0.00447052	8.23426e-05	up	1.81005	ADRBK2	chr22	adrenergic, beta, receptor kinase 2	NM_005160
215184_at	0.00266227	3.67026e-05	up	1.80929	DAPK2	chr15	death-associated protein kinase 2	NM_014326
228559_at	0.0127837	0.00043153	up	1.80884	CENPN	chr16	centromere protein N	NM_001100624///NM_001100625///NM_018455
226041_at	0.00536386	0.000113801	up	1.808	NAPEPLD	chr7	N-acyl phosphatidylethanolamine phospholipase D	NM_001122838///NM_198990
220058_at	0.000642101	3.71109e-06	down	1.80789	C17orf39	chr17	chromosome 17 open reading frame 39	NM_024052
225798_at	0.0066984	0.00016233	up	1.80767	JAZF1	chr7	JAZF zinc finger 1	NM_175061
213106_at	0.0113515	0.000355028	up	1.8056	ATP8A1	chr4	ATPase, aminophospholipid transporter (APLT), class I, type 8A, member 1	NM_001105529///NM_006095
212668_at	0.0146001	0.000538609	down	1.80457	SMURF1	chr7	SMAD specific E3 ubiquitin protein ligase 1	NM_001199847///NM_020429///NM_181349
231062_at	0.00180221	1.90735e-05	down	1.80193	DOCK9-AS2	chr13	DOCK9 antisense RNA 2 (non-protein coding)
227534_at	0.0175465	0.000734883	up	1.80046	AAED1	chr9	AhpC/TSA antioxidant enzyme domain containing 1	NM_153698
222781_s_at	0.000927857	6.43178e-06	up	1.80032	C9orf40	chr9	chromosome 9 open reading frame 40	NM_017998
225931_s_at	0.00231093	2.81074e-05	up	1.7975	RNF213	chr17	ring finger protein 213	NM_001256071///NM_020914///NM_020954
1557287_at	0.0057187	0.00012555	up	1.79637		chr6
64942_at	0.00241338	3.06335e-05	up	1.79544	GPR153	chr1	G protein-coupled receptor 153	NM_207370
211432_s_at	0.00147532	1.38425e-05	down	1.79509	TYRO3	chr15	TYRO3 protein tyrosine kinase	NM_006293
214107_x_at	0.011188	0.000347928	down	1.79467	LOC440434	chr17	aminopeptidase puromycin sensitive pseudogene	NR_036750
219540_at	0.003487	5.4848e-05	up	1.79459	ZNF267	chr16	zinc finger protein 267	NM_001265588///NM_003414///NR_049749
206976_s_at	0.0190977	0.000843294	up	1.79408	HSPH1	chr13	heat shock 105kDa/110kDa protein 1	NM_006644
224751_at	0.000992983	7.25367e-06	down	1.79408	C7orf73///LOC100289196///LOC100508939	chr7	chromosome 7 open reading frame 73///chromosome 7 open reading frame 73 pseudogene///uncharacterized LOC100508939	NM_001130929///XM_002342722///XM_002344280///XM_003120035///XR_113072
238649_at	0.0140914	0.000506441	up	1.79402	PITPNC1	chr17	phosphatidylinositol transfer protein, cytoplasmic 1	NM_012417///NM_181671
206107_at	9.47863e-06	4.50744e-09	down	1.794	RGS11	chr16	regulator of G-protein signaling 11	NM_003834///NM_183337
218094_s_at	0.0110954	0.000342261	up	1.79372	DBNDD2///SYS1///SYS1-DBNDD2	chr20	dysbindin (dystrobrevin binding protein 1) domain containing 2///SYS1 Golgi-localized integral membrane protein homolog (S. cerevisiae)///SYS1-DBNDD2 readthrough (non-protein coding)	NM_001048221///NM_001048222///NM_001048223///NM_001048224///NM_001048225///NM_001048226///NM_001099791///NM_001197129///NM_001197139///NM_001197140///NM_018478///NM_033542///NR_003189
236095_at	0.0029396	4.26993e-05	up	1.7934	NTRK2	chr9	neurotrophic tyrosine kinase, receptor, type 2	NM_001007097///NM_001018064///NM_001018065///NM_001018066///NM_006180
201481_s_at	0.00772225	0.000199919	down	1.79325	PYGB	chr20	phosphorylase, glycogen; brain	NM_002862
228280_at	6.96255e-05	8.27738e-08	up	1.79319	ZC3HAV1L	chr7	zinc finger CCCH-type, antiviral 1-like	NM_080660
205250_s_at	0.00123983	1.05884e-05	up	1.79312	CEP290	chr12	centrosomal protein 290kDa	NM_025114
216250_s_at	0.0156441	0.000607201	up	1.79295	LPXN	chr18	leupaxin	NM_001143995///NM_004811
91826_at	0.00285273	4.07367e-05	down	1.79119	EPS8L1	chr19	EPS8-like 1	NM_017729///NM_133180///NM_139204
236453_at	0.00465786	8.86161e-05	down	1.79111		chr9
226594_at	0.00542884	0.000115598	down	1.79057	ENTPD5	chr14	ectonucleoside triphosphate diphosphohydrolase 5	NM_001249
203281_s_at	0.00562422	0.000122411	up	1.79054	UBA7	chr3	ubiquitin-like modifier activating enzyme 7	NM_003335
227584_at	0.00832701	0.000223577	up	1.79039	NAV1	chr1	neuron navigator 1	NM_001167738///NM_020443
228323_at	0.015561	0.000601379	up	1.79033	CASC5	chr15	cancer susceptibility candidate 5	NM_144508///NM_170589
214618_at	0.00821064	0.000217299	down	1.78896	CFLAR	chr2	CASP8 and FADD-like apoptosis regulator	NM_001127183///NM_001127184///NM_001202515///NM_001202516///NM_001202517///NM_001202518///NM_001202519///NM_003879
216565_x_at	0.0120687	0.000392026	up	1.78876		chr1
203367_at	0.0132715	0.000459496	down	1.78838	DUSP14	chr17	dual specificity phosphatase 14	NM_007026
219885_at	0.00176142	1.82343e-05	up	1.788	SLFN12	chr17	schlafen family member 12	NM_018042
209304_x_at	0.00635033	0.0001489	down	1.78777	GADD45B	chr19	growth arrest and DNA-damage-inducible, beta	NM_015675
1557014_a_at	0.00422846	7.49406e-05	down	1.78679	FAM201A	chr9	family with sequence similarity 201, member A	NR_027294
234583_at	0.00493319	9.81322e-05	up	1.78665	CHL1	chr3	cell adhesion molecule with homology to L1CAM (close homolog of L1)	NM_001253387///NM_001253388///NM_006614///NR_045572
226217_at	0.00532294	0.000112282	up	1.78622	SLC30A7	chr1	solute carrier family 30 (zinc transporter), member 7	NM_001144884///NM_133496
227475_at	0.000696923	4.16816e-06	up	1.78482	FOXQ1	chr6	forkhead box Q1	NM_033260
234343_s_at	0.00511533	0.000104131	down	1.78417	RASAL2	chr1	RAS protein activator like 2	NM_004841///NM_170692
227983_at	0.000110397	1.97877e-07	up	1.78337	RILPL2	chr12	Rab interacting lysosomal protein-like 2	NM_145058
213843_x_at	0.0166855	0.00068017	down	1.78303	SLC6A8	chrX	solute carrier family 6 (neurotransmitter transporter, creatine), member 8	NM_001142805///NM_001142806///NM_005629
211423_s_at	0.00652295	0.000154976	down	1.78276	SC5DL	chr11	sterol-C5-desaturase (ERG3 delta-5-desaturase homolog, S. cerevisiae)-like	NM_001024956///NM_006918
225799_at	0.00621714	0.000143329	up	1.78224	LINC00152///LOC541471	chr2	long intergenic non-protein coding RNA 152///uncharacterized LOC541471	NM_052871///NR_015395///NR_024204///NR_024205///NR_024206///NR_024373
224802_at	0.00223644	2.67105e-05	up	1.78204	NDFIP2	chr13	Nedd4 family interacting protein 2	NM_001161407///NM_019080
223276_at	0.00809071	0.000213829	up	1.78174	C5orf62	chr5	chromosome 5 open reading frame 62	NM_032947
207146_at	0.00103175	7.81951e-06	down	1.78169	KRT32	chr17	keratin 32	NM_002278
202088_at	0.00725979	0.000182042	up	1.78113	SLC39A6	chr18	solute carrier family 39 (zinc transporter), member 6	NM_001099406///NM_012319
212807_s_at	0.00686696	0.00016855	down	1.77865	SORT1	chr1	sortilin 1	NM_001205228///NM_002959
221902_at	0.00121779	1.0268e-05	up	1.7786	GPR153	chr1	G protein-coupled receptor 153	NM_207370
240126_x_at	0.00471649	9.07984e-05	down	1.77779		chr17
203139_at	0.0039611	6.67971e-05	up	1.77716	DAPK1	chr9	death-associated protein kinase 1	NM_004938
41220_at	0.0057187	0.000125684	up	1.77469	2013-09-09	chr17	septin 9	NM_001113491///NM_001113492///NM_001113493///NM_001113494///NM_001113495///NM_001113496///NM_006640
219452_at	0.000779498	4.81885e-06	up	1.77322	DPEP2	chr16	dipeptidase 2	NM_022355
201189_s_at	0.00451158	8.38365e-05	up	1.77121	ITPR3	chr6	inositol 1,4,5-trisphosphate receptor, type 3	NM_002224
209933_s_at	0.00224907	2.70227e-05	up	1.77075	CD300A	chr17	CD300a molecule	NM_001256841///NM_007261
217503_at	0.00128055	1.11719e-05	up	1.76954	STK17B	chr2	serine/threonine kinase 17b	NM_004226
241418_at	0.0102173	0.000301794	down	1.76892	LOC344887	chr3	NmrA-like family domain containing 1 pseudogene	NR_033752
209032_s_at	0.00566106	0.000123938	up	1.76859	CADM1	chr11	cell adhesion molecule 1	NM_001098517///NM_014333
202619_s_at	0.00536062	0.000113451	up	1.76739	PLOD2	chr3	procollagen-lysine, 2-oxoglutarate 5-dioxygenase 2	NM_000935///NM_182943
201762_s_at	0.000329921	1.1845e-06	up	1.76694	PSME2	chr14	proteasome (prosome, macropain) activator subunit 2 (PA28 beta)	NM_002818
228775_at	0.00413413	7.19833e-05	up	1.76662	EMC3	chr3	ER membrane protein complex subunit 3	NM_018447
215346_at	0.00025022	7.4597e-07	up	1.76605	CD40	chr20	CD40 molecule, TNF receptor superfamily member 5	NM_001250///NM_152854
221962_s_at	0.0156093	0.000604651	down	1.76563	UBE2H	chr7	ubiquitin-conjugating enzyme E2H	NM_001202498///NM_003344///NM_182697
209685_s_at	0.0186129	0.00080477	up	1.76501	PRKCB	chr16	protein kinase C, beta	NM_002738///NM_212535
202893_at	0.00177247	1.86337e-05	down	1.76474	UNC13B	chr9	unc-13 homolog B (C. elegans)	NM_006377
201428_at	0.00582231	0.000129278	up	1.76367	CLDN4	chr7	claudin 4	NM_001305
232110_at	0.0152527	0.000583841	up	1.76072	GALNT5	chr2	UDP-N-acetyl-alpha-D-galactosamine:polypeptide N-acetylgalactosaminyltransferase 5 (GalNAc-T5)	NM_014568
209140_x_at	0.000402927	1.70972e-06	up	1.75944	HLA-B	chr6	major histocompatibility complex, class I, B	NM_005514
205640_at	0.0175466	0.000737717	down	1.75934	ALDH3B1	chr11	aldehyde dehydrogenase 3 family, member B1	NM_000694///NM_001030010///NM_001161473
230822_at	0.000780491	4.83926e-06	down	1.75888	TMEM61	chr1	transmembrane protein 61	NM_182532
228479_at	0.000572752	3.03792e-06	up	1.75877	SOAT1	chr1	sterol O-acyltransferase 1	NM_001252511///NM_001252512///NM_003101///NR_045530
226664_at	0.0108019	0.000329737	down	1.75845	TBC1D20	chr20	TBC1 domain family, member 20	NM_144628
230875_s_at	0.00464547	8.77213e-05	up	1.75705	ATP11A	chr13	ATPase, class VI, type 11A	NM_015205///NM_032189
239231_at	0.00417249	7.30329e-05	down	1.75646		chr19
209193_at	0.00112791	9.02221e-06	down	1.75626	PIM1	chr6	pim-1 oncogene	NM_001243186///NM_002648
206867_at	0.000929869	6.46274e-06	down	1.75599	GCKR	chr2	glucokinase (hexokinase 4) regulator	NM_001486
201944_at	0.00156558	1.53766e-05	up	1.75558	HEXB	chr5	hexosaminidase B (beta polypeptide)	NM_000521
210058_at	0.000739842	4.4925e-06	down	1.75556	MAPK13	chr6	mitogen-activated protein kinase 13	NM_002754///NR_072996
203921_at	0.018888	0.000826253	up	1.75547	CHST2	chr3	carbohydrate (N-acetylglucosamine-6-O) sulfotransferase 2	NM_004267
227010_at	0.00467106	8.92428e-05	down	1.755		chr7
220090_at	0.0169093	0.000692452	down	1.75484	CRNN	chr1	cornulin	NM_016190
230183_at	0.00258043	3.47362e-05	up	1.75433	EXT1	chr8	exostosin 1	NM_000127
206687_s_at	0.000612587	3.33884e-06	up	1.7535	PTPN6	chr12	protein tyrosine phosphatase, non-receptor type 6	NM_002831///NM_080548///NM_080549
207677_s_at	0.000518346	2.69246e-06	up	1.75331	NCF4	chr22	neutrophil cytosolic factor 4, 40kDa	NM_000631///NM_013416
221898_at	0.00390317	6.56835e-05	up	1.753	PDPN	chr1	podoplanin	NM_001006624///NM_001006625///NM_006474///NM_198389
229872_s_at	0.0115159	0.000363329	up	1.75299	LOC100132999///LOC642441///LOC730256	chr1	uncharacterized LOC100132999///uncharacterized LOC642441///uncharacterized LOC730256	XM_001134398///XM_930678///XR_132871
204240_s_at	0.0155178	0.000598007	up	1.75141	SMC2	chr9	structural maintenance of chromosomes 2	NM_001042550///NM_001042551///NM_001265602///NM_006444
204765_at	0.000832042	5.28063e-06	up	1.75139	ARHGEF5	chr7	Rho guanine nucleotide exchange factor (GEF) 5	NM_001002861///NM_005435
230932_at	0.00260421	3.52467e-05	down	1.75098		chr5
240233_at	0.00137688	1.24655e-05	up	1.75055	LOC100506714	chr22	uncharacterized LOC100506714	NR_038956///NR_038957
224905_at	0.0120213	0.000388506	down	1.74971	WDR26	chr1	WD repeat domain 26	NM_001115113///NM_025160
1552649_a_at	0.0163939	0.000660589	down	1.74949	RAD51L3-RFFL///RFFL	chr17	RAD51L3-RFFL readthrough///ring finger and FYVE-like domain containing E3 ubiquitin protein ligase	NM_001017368///NM_057178///NR_037713///NR_037714
210916_s_at	0.00914376	0.000256042	up	1.74938	CD44	chr11	CD44 molecule (Indian blood group)	NM_000610///NM_001001389///NM_001001390///NM_001001391///NM_001001392///NM_001202555///NM_001202556///NM_001202557
226192_at	0.0128264	0.000433835	down	1.74832	AR	chrX	androgen receptor	NM_000044///NM_001011645
201719_s_at	0.000614943	3.39667e-06	up	1.74818	EPB41L2	chr6	erythrocyte membrane protein band 4.1-like 2	NM_001135554///NM_001135555///NM_001199388///NM_001199389///NM_001252660///NM_001431
221538_s_at	0.00405192	6.94026e-05	up	1.74741	PLXNA1	chr3	plexin A1	NM_032242
204146_at	0.0151155	0.000575868	up	1.7472	RAD51AP1	chr12	RAD51 associated protein 1	NM_001130862///NM_006479
1552557_a_at	0.00132537	1.1769e-05	down	1.7464	ZDHHC15	chrX	zinc finger, DHHC-type containing 15	NM_001146256///NM_001146257///NM_144969
209764_at	0.000137331	2.73718e-07	up	1.74636	MGAT3	chr22	mannosyl (beta-1,4-)-glycoprotein beta-1,4-N-acetylglucosaminyltransferase	NM_001098270///NM_002409
204852_s_at	0.0180014	0.000768526	up	1.74631	PTPN7	chr1	protein tyrosine phosphatase, non-receptor type 7	NM_001199797///NM_002832///NM_080588///NM_080589///NR_037663///NR_037664
1556181_at	0.000687547	4.0995e-06	up	1.74626	ANKRD65	chr1	ankyrin repeat domain 65	NM_001145210///NM_001243535///NM_001243536///NR_026871
229504_at	0.0044834	8.31489e-05	up	1.74623		chr6
213891_s_at	0.00180221	1.9118e-05	up	1.7462	TCF4	chr18	transcription factor 4	NM_001083962///NM_001243226///NM_001243227///NM_001243228///NM_001243230///NM_001243231///NM_001243232///NM_001243233///NM_001243234///NM_001243235///NM_001243236///NM_003199
201720_s_at	0.00409721	7.10052e-05	up	1.74611	LAPTM5	chr1	lysosomal protein transmembrane 5	NM_006762
232082_x_at	0.00321473	4.85665e-05	down	1.74462	SPRR3	chr1	small proline-rich protein 3	NM_001097589///NM_005416
239352_at	0.00035872	1.40404e-06	down	1.74337	SLC6A15	chr12	solute carrier family 6 (neutral amino acid transporter), member 15	NM_001146335///NM_018057///NM_182767
201995_at	0.0178282	0.000756411	up	1.74158	EXT1	chr8	exostosin 1	NM_000127
202954_at	0.00705296	0.000174663	up	1.74065	UBE2C	chr20	ubiquitin-conjugating enzyme E2C	NM_007019///NM_181799///NM_181800///NM_181801///NM_181802///NM_181803
205479_s_at	0.0198197	0.000888849	up	1.73963	PLAU	chr10	plasminogen activator, urokinase	NM_001145031///NM_002658
203140_at	0.00199161	2.20994e-05	up	1.7382	BCL6	chr3	B-cell CLL/lymphoma 6	NM_001130845///NM_001134738///NM_001706///NM_138931
227125_at	0.0058109	0.000128812	up	1.73817	IFNAR2	chr21	interferon (alpha, beta and omega) receptor 2	NM_000874///NM_207584///NM_207585
240382_at	0.00103175	7.84951e-06	down	1.738	LOC100505880	chr6	uncharacterized LOC100505880	XR_108654///XR_108655///XR_112832///XR_112833
200878_at	0.00206822	2.38314e-05	up	1.73758	EPAS1///LOC100652809	chr2	endothelial PAS domain protein 1///uncharacterized LOC100652809	NM_001430///XR_132707
215090_x_at	0.0136851	0.000480323	down	1.7372	LOC440434	chr17	aminopeptidase puromycin sensitive pseudogene	NR_036750
208606_s_at	0.0132362	0.000455612	down	1.73517	WNT4	chr1	wingless-type MMTV integration site family, member 4	NM_030761
241364_at	0.0148692	0.000560546	down	1.73501	TMEM57	chr1	transmembrane protein 57	NM_018202
213416_at	0.0197746	0.000882128	up	1.73387	ITGA4	chr2	integrin, alpha 4 (antigen CD49D, alpha 4 subunit of VLA-4 receptor)	NM_000885
225076_s_at	0.00106257	8.20124e-06	up	1.73332	ZNFX1	chr20	zinc finger, NFX1-type containing 1	NM_021035
225154_at	0.0096277	0.000276108	down	1.73325	SYAP1	chrX	synapse associated protein 1	NM_032796///NR_033181
204912_at	0.00320817	4.83813e-05	up	1.73199	IL10RA	chr11	interleukin 10 receptor, alpha	NM_001558///NR_026691
236266_at	0.00147253	1.37894e-05	down	1.73107	RORA	chr15	RAR-related orphan receptor A	NM_002943///NM_134260///NM_134261///NM_134262
227188_at	0.0178282	0.000756656	up	1.73025	FAM176C	chr21	family with sequence similarity 176, member C	NM_058187
244604_at	0.0010878	8.47561e-06	down	1.72999		chr6
213848_at	0.00967039	0.000279621	up	1.72961	DUSP7	chr3	dual specificity phosphatase 7	NM_001947
1555630_a_at	0.00545439	0.000116719	up	1.72952	NARR///RAB34	chr17	nine-amino acid residue-repeats///RAB34, member RAS oncogene family	NM_001142624///NM_001142625///NM_001144942///NM_001144943///NM_001256276///NM_001256277///NM_001256278///NM_001256281///NM_031934///NR_024575///NR_024579
204668_at	0.0031932	4.79491e-05	down	1.72888	RNF24	chr20	ring finger protein 24	NM_001134337///NM_001134338///NM_007219
212482_at	0.0139653	0.000497821	down	1.72864	RMND5A	chr2	required for meiotic nuclear division 5 homolog A (S. cerevisiae)	NM_022780
202684_s_at	0.00447052	8.24287e-05	down	1.72809	RNMT	chr18	RNA (guanine-7-) methyltransferase	NM_003799
221486_at	0.0147911	0.000555988	down	1.72803	ENSA	chr1	endosulfine alpha	NM_004436///NM_207042///NM_207043///NM_207044///NM_207045///NM_207046///NM_207047///NM_207168
1552314_a_at	0.00985847	0.000287054	down	1.72616	EYA3	chr1	eyes absent homolog 3 (Drosophila)	NM_001990///NM_172098
204882_at	0.000244309	7.10473e-07	up	1.72575	ARHGAP25	chr2	Rho GTPase activating protein 25	NM_001007231///NM_001166276///NM_001166277///NM_014882
226982_at	0.00234992	2.92263e-05	down	1.72563	ELL2	chr5	elongation factor, RNA polymerase II, 2	NM_012081
201584_s_at	0.00525951	0.000110145	up	1.72554	DDX39A	chr19	DEAD (Asp-Glu-Ala-Asp) box polypeptide 39A	NM_001204057///NM_005804///NM_138998///NR_038336///NR_046366
227092_at	0.0137805	0.000487573	down	1.72528	LOC100507448	chr8	uncharacterized LOC100507448	XR_110091///XR_110092///XR_113103///XR_113104
212653_s_at	0.0122764	0.000402589	down	1.72516	EHBP1	chr2	EH domain binding protein 1	NM_001142614///NM_001142615///NM_001142616///NM_015252
216661_x_at	0.00703736	0.000174148	down	1.72446	CYP2C9	chr10	cytochrome P450, family 2, subfamily C, polypeptide 9	NM_000771
200903_s_at	0.00496286	9.89428e-05	down	1.72428	AHCY	chr20	adenosylhomocysteinase	NM_000687///NM_001161766
211062_s_at	0.0120452	0.00039016	down	1.72428	CPZ///GPR78	chr4	carboxypeptidase Z///G protein-coupled receptor 78	NM_001014447///NM_001014448///NM_003652///NM_080819///NR_045511
201825_s_at	0.0121661	0.000396746	up	1.72377	SCCPDH	chr1	saccharopine dehydrogenase (putative)	NM_016002
227194_at	0.00273463	3.81876e-05	up	1.72336	FAM3B	chr21	family with sequence similarity 3, member B	NM_058186///NM_206964
223625_at	0.00362642	5.85002e-05	down	1.72076	FAM126A	chr7	family with sequence similarity 126, member A	NM_032581
212071_s_at	0.00185825	1.98232e-05	up	1.7202	SPTBN1	chr2	spectrin, beta, non-erythrocytic 1	NM_003128///NM_178313
220050_at	0.00177247	1.85573e-05	down	1.7194	C9orf9	chr9	chromosome 9 open reading frame 9	NM_018956
218451_at	0.000975197	6.97649e-06	up	1.71911	CDCP1	chr3	CUB domain containing protein 1	NM_022842///NM_178181
201470_at	0.000262283	8.15511e-07	up	1.71839	GSTO1	chr10	glutathione S-transferase omega 1	NM_001191002///NM_001191003///NM_004832
203474_at	0.0156941	0.000613124	up	1.71831	IQGAP2	chr5	IQ motif containing GTPase activating protein 2	NM_006633
206332_s_at	0.00345075	5.40886e-05	up	1.71786	IFI16	chr1	interferon, gamma-inducible protein 16	NM_001206567///NM_005531
217226_s_at	0.00524128	0.000108754	up	1.71761	SFXN3	chr1	sideroflexin 3	NM_030971
225343_at	0.00199161	2.21108e-05	up	1.71731	TMED8	chr14	transmembrane emp24 protein transport domain containing 8	NM_213601
201847_at	0.00483657	9.50063e-05	up	1.71724	LIPA///LOC100507575	chr10	lipase A, lysosomal acid, cholesterol esterase///uncharacterized LOC100507575	NM_000235///NM_001127605///XR_110434///XR_132944
225368_at	0.011447	0.000359331	down	1.71683	HIPK2	chr7	homeodomain interacting protein kinase 2	NM_001113239///NM_022740
203857_s_at	0.00632016	0.000147962	up	1.71578	PDIA5	chr3	protein disulfide isomerase family A, member 5	NM_006810///NR_028444
228976_at	0.00452491	8.4326e-05	down	1.71552	ICOSLG	chr21	inducible T-cell co-stimulator ligand	NM_015259
226860_at	0.00484401	9.52412e-05	up	1.715	TMEM19	chr12	transmembrane protein 19	NM_018279
239078_at	0.00118309	9.7157e-06	down	1.71497	BROX	chr1	BRO1 domain and CAAX motif containing	NM_144695
228996_at	0.00575052	0.000126527	down	1.71466	RC3H1	chr1	ring finger and CCCH-type domains 1	NM_172071
244754_at	0.00327248	5.02768e-05	down	1.71436		chr22
236491_at	0.0126058	0.000421077	down	1.71428	BCL2L10	chr15	BCL2-like 10 (apoptosis facilitator)	NM_020396
205724_at	0.0174755	0.000731301	down	1.714	PKP1	chr1	plakophilin 1 (ectodermal dysplasia/skin fragility syndrome)	NM_000299///NM_001005337
202705_at	0.00629191	0.000146646	up	1.71347	CCNB2	chr15	cyclin B2	NM_004701
210036_s_at	0.0171174	0.000707831	up	1.71338	KCNH2	chr7	potassium voltage-gated channel, subfamily H (eag-related), member 2	NM_000238///NM_001204798///NM_172056///NM_172057
219563_at	0.0190492	0.000839621	up	1.71247	LINC00341	chr14	long intergenic non-protein coding RNA 341	NM_024633///NR_026779
212561_at	0.00591117	0.0001319	up	1.71211	DENND5A	chr11	DENN/MADD domain containing 5A	NM_001243254///NM_015213
205339_at	0.0166514	0.00067684	up	1.71113	STIL	chr1	SCL/TAL1 interrupting locus	NM_001048166///NM_003035
1562785_at	0.00787638	0.000205427	down	1.71085		chr4
230282_at	0.000577815	3.07534e-06	up	1.70997	TSPAN3	chr15	tetraspanin 3	NM_001168412///NM_005724///NM_198902
223849_s_at	0.00576706	0.000127499	up	1.70974	MOV10	chr1	Mov10, Moloney leukemia virus 10, homolog (mouse)	NM_001130079///NM_020963
242492_at	0.00252394	3.3791e-05	up	1.70922	CLNS1A	chr11	chloride channel, nucleotide-sensitive, 1A	NM_001293
202455_at	0.00471649	9.07342e-05	down	1.70881	HDAC5	chr17	histone deacetylase 5	NM_001015053///NM_005474///NM_139205
218782_s_at	0.0192641	0.000854775	up	1.70877	ATAD2	chr8	ATPase family, AAA domain containing 2	NM_014109
213369_at	0.0190977	0.000844244	down	1.70804	CDHR1	chr10	cadherin-related family member 1	NM_001171971///NM_033100
201798_s_at	0.00363957	5.91119e-05	up	1.70794	MYOF	chr10	myoferlin	NM_013451///NM_133337
244777_at	0.0126058	0.000420943	up	1.7068	DCP2	chr5	DCP2 decapping enzyme homolog (S. cerevisiae)	NM_001242377///NM_152624///NR_038352
213533_at	0.015004	0.000569349	down	1.70641	D4S234E	chr4	DNA segment on chromosome 4 (unique) 234 expressed sequence	NM_001040101///NM_014392
225602_at	0.0120578	0.00039079	up	1.70538	GLIPR2///LOC100652973	chr9	GLI pathogenesis-related 2///uncharacterized LOC100652973	NM_022343///XR_132556
219506_at	0.00326148	4.99603e-05	up	1.70527	C1orf54	chr1	chromosome 1 open reading frame 54	NM_024579
202871_at	0.00952997	0.000272434	up	1.70483	TRAF4	chr17	TNF receptor-associated factor 4	NM_004295///NM_145751
202338_at	0.00189436	2.05114e-05	up	1.70456	TK1	chr17	thymidine kinase 1, soluble	NM_003258
209762_x_at	0.00177247	1.86344e-05	up	1.70375	SP110	chr2	SP110 nuclear body protein	NM_001185015///NM_004509///NM_004510///NM_080424
230951_at	0.0165454	0.000669724	up	1.70267	EPB41L5	chr2	erythrocyte membrane protein band 4.1 like 5	NM_001184937///NM_001184938///NM_001184939///NM_020909
204042_at	0.0170995	0.000705871	down	1.70255	WASF3	chr13	WAS protein family, member 3	NM_006646
211064_at	0.0133577	0.000463215	down	1.70174	ZNF493	chr19	zinc finger protein 493	NM_001076678///NM_145326///NM_175910
224910_at	0.0042617	7.64539e-05	down	1.70098	CARHSP1	chr16	calcium regulated heat stable protein 1, 24kDa	NM_001042476///NM_014316
209323_at	0.000699898	4.19875e-06	up	1.69987	PRKRIR	chr11	protein-kinase, interferon-inducible double stranded RNA dependent inhibitor, repressor of (P58 repressor)	NM_004705
234351_x_at	0.010661	0.000321341	down	1.69945	TRPS1	chr8	trichorhinophalangeal syndrome I	NM_014112
213524_s_at	0.0116733	0.000371283	up	1.69917	G0S2	chr1	G0/G1switch 2	NM_015714
206039_at	0.000351763	1.33178e-06	up	1.6991	RAB33A	chrX	RAB33A, member RAS oncogene family	NM_004794
206493_at	0.0063672	0.00014943	up	1.69908	ITGA2B	chr17	integrin, alpha 2b (platelet glycoprotein IIb of IIb/IIIa complex, antigen CD41)	NM_000419
232684_at	0.0156522	0.000610342	down	1.69671	ZNF503-AS1	chr10	ZNF503 antisense RNA 1 (non-protein coding)	NR_038223///NR_038224///NR_038225///NR_038226
227995_at	0.0189584	0.000831692	down	1.69664		chr10
213272_s_at	0.0103022	0.000307323	down	1.69644	TMEM159	chr16	transmembrane protein 159	NM_020422
219454_at	0.0143254	0.000522711	up	1.69643	EGFL6	chrX	EGF-like-domain, multiple 6	NM_001167890///NM_015507
224716_at	0.00195125	2.14842e-05	up	1.69557	MIR4647///SLC35B2	chr6	microRNA 4647///solute carrier family 35, member B2	NM_178148///NR_039790
242204_at	0.0132679	0.0004584	up	1.69548	WFDC5	chr20	WAP four-disulfide core domain 5	NM_145652
209373_at	0.00405609	6.97911e-05	down	1.69534	MALL	chr2	mal, T-cell differentiation protein-like	NM_005434///XM_003403756///XM_003403757
214830_at	0.0109187	0.000334502	up	1.69509	SLC38A6	chr14	solute carrier family 38, member 6	NM_001172702///NM_153811///NR_033344
202255_s_at	0.00185825	1.98485e-05	up	1.69496	SIPA1L1	chr14	signal-induced proliferation-associated 1 like 1	NM_015556
1557915_s_at	0.00852512	0.000230143	up	1.69485	GSTO1	chr3	glutathione S-transferase omega 1	NM_001191002///NM_001191003///NM_004832
228758_at	0.00294061	4.28117e-05	up	1.69419	BCL6	chr3	B-cell CLL/lymphoma 6	NM_001130845///NM_001134738///NM_001706///NM_138931
243618_s_at	0.00215865	2.54261e-05	up	1.6941	ZNF827	chr4	Zinc finger protein 827	NM_178835
200862_at	0.00474015	9.17253e-05	down	1.69333	DHCR24	chr1	24-dehydrocholesterol reductase	NM_014762
48531_at	0.00183409	1.94898e-05	up	1.69298	TNIP2	chr4	TNFAIP3 interacting protein 2	NM_001161527///NM_024309
226633_at	0.00576706	0.000127524	up	1.69287	RAB8B	chr15	RAB8B, member RAS oncogene family	NM_016530
224709_s_at	0.0157092	0.000614865	up	1.69258	CDC42SE2	chr5	CDC42 small effector 2	NM_001038702///NM_020240
209602_s_at	0.0186616	0.000808241	up	1.69216	GATA3	chr10	GATA binding protein 3	NM_001002295///NM_002051
212792_at	0.0102409	0.000303904	up	1.69208	DPY19L1	chr7	dpy-19-like 1 (C. elegans)	NM_015283
201889_at	0.0162145	0.000650063	up	1.69052	FAM3C	chrX	family with sequence similarity 3, member C	NM_001040020///NM_014888
242790_at	0.0153631	0.000590079	up	1.68928		chr17
227747_at	0.00480792	9.41797e-05	down	1.68894	MPZL3	chr11	myelin protein zero-like 3	NM_198275
213945_s_at	0.0010518	8.07968e-06	up	1.68846	NUP210	chr3	Nucleoporin 210kDa	NM_024923
46665_at	0.00114629	9.26676e-06	up	1.68708	SEMA4C	chr2	sema domain, immunoglobulin domain (Ig), transmembrane domain (TM) and short cytoplasmic domain, (semaphorin) 4C	NM_017789
1562629_a_at	0.00315343	4.70059e-05	down	1.68674	KRT40	chr17	keratin 40	NM_182497
218447_at	0.00215187	2.51888e-05	up	1.68616	CMC2	chr16	COX assembly mitochondrial protein 2 homolog (S. cerevisiae)	NM_020188
218881_s_at	0.0094199	0.000267195	down	1.68458	FOSL2	chr2	FOS-like antigen 2	NM_005253
212481_s_at	0.0195809	0.000871337	down	1.68295	TPM4	chr19	tropomyosin 4	NM_001145160///NM_003290
220753_s_at	0.00768615	0.000198497	down	1.68241	CRYL1	chr13	crystallin, lambda 1	NM_015974
221561_at	0.00409721	7.11741e-05	up	1.68196	SOAT1	chr1	sterol O-acyltransferase 1	NM_001252511///NM_001252512///NM_003101///NR_045530
221581_s_at	0.0184439	0.000792978	up	1.68067	LAT2	chr7	linker for activation of T cells family, member 2	NM_014146///NM_032463///NM_032464
1557116_at	0.00191004	2.07802e-05	up	1.68013	APOL6	chr22	apolipoprotein L, 6	NM_030641
223126_s_at	0.0150265	0.000570829	down	1.6801	C1orf21	chr1	chromosome 1 open reading frame 21	NM_030806
229139_at	0.00447295	8.28734e-05	up	1.67999	JPH1	chr8	junctophilin 1	NM_020647
207194_s_at	0.0114397	0.000358621	up	1.67986	ICAM4	chr19	intercellular adhesion molecule 4 (Landsteiner-Wiener blood group)	NM_001039132///NM_001544///NM_022377
222746_s_at	0.00935945	0.000264821	down	1.67876	BSPRY	chr9	B-box and SPRY domain containing	NM_017688
203974_at	0.0189343	0.000828741	up	1.67856	HDHD1	chrX	haloacid dehalogenase-like hydrolase domain containing 1	NM_001135565///NM_001178135///NM_001178136///NM_012080
229560_at	0.00734404	0.000184961	up	1.67848	TLR8	chrX	toll-like receptor 8	NM_016610///NM_138636
209901_x_at	0.0104841	0.000314618	up	1.6783	AIF1	chr6	allograft inflammatory factor 1	NM_001623///NM_004847///NM_032955
212063_at	0.015646	0.000607964	up	1.67664	CD44	chr11	CD44 molecule (Indian blood group)	NM_000610///NM_001001389///NM_001001390///NM_001001391///NM_001001392///NM_001202555///NM_001202556///NM_001202557
218308_at	0.0132362	0.000455391	up	1.67654	TACC3	chr4	transforming, acidic coiled-coil containing protein 3	NM_006342
205789_at	0.0179043	0.000762017	up	1.67611	CD1D	chr1	CD1d molecule	NM_001766
226513_at	0.0120859	0.000393025	up	1.67495	ASB7	chr15	ankyrin repeat and SOCS box containing 7	NM_024708///NM_198243
218196_at	0.00405609	6.97545e-05	up	1.6744	OSTM1	chr6	osteopetrosis associated transmembrane protein 1	NM_014028
222471_s_at	0.0148854	0.000562913	up	1.67438	KCMF1	chr2	potassium channel modulatory factor 1	NM_020122
225701_at	0.0171174	0.000707862	up	1.6735	AKNA	chr9	AT-hook transcription factor	NM_030767
213554_s_at	0.0172994	0.000718554	down	1.67317	CDV3	chr3	CDV3 homolog (mouse)	NM_001134422///NM_001134423///NM_017548
219210_s_at	0.00103175	7.87098e-06	up	1.67313	RAB8B	chr15	RAB8B, member RAS oncogene family	NM_016530
225764_at	0.00579358	0.000128322	up	1.67197	ETV6	chr12	ets variant 6	NM_001987
236922_at	0.0134802	0.00046969	up	1.67191		chr3
224805_s_at	0.0138681	0.000492791	down	1.67184	FAM219B	chr15	family with sequence similarity 219, member B	NM_020447
226341_at	0.0102235	0.000302732	down	1.67132	LOC100506365	chr8	uncharacterized LOC100506365	XR_108864///XR_108865///XR_113175///XR_113176
202663_at	0.0156522	0.000609147	up	1.67076	WIPF1	chr2	WAS/WASL interacting protein family, member 1	NM_001077269///NM_003387
236449_at	0.002055	2.35287e-05	down	1.67062	CSTB	chr21	cystatin B (stefin B)	NM_000100
204388_s_at	0.00235305	2.93082e-05	up	1.67051	MAOA	chrX	monoamine oxidase A	NM_000240
229934_at	0.00246599	3.19327e-05	up	1.67039		chrX
226795_at	0.00389241	6.52116e-05	up	1.66944	LRCH1	chr13	leucine-rich repeats and calponin homology (CH) domain containing 1	NM_001164211///NM_001164213///NM_015116
204872_at	0.000329921	1.17687e-06	up	1.66889	TLE4	chr9	transducin-like enhancer of split 4 (E(sp1) homolog, Drosophila)	NM_007005
214599_at	0.0147694	0.000554038	down	1.6672	IVL	chr1	involucrin	NM_005547
222482_at	0.00410777	7.14493e-05	down	1.66632	SSBP3	chr1	single stranded DNA binding protein 3	NM_001009955///NM_018070///NM_145716
220173_at	0.0147442	0.000552731	down	1.66602	C14orf45	chr14	chromosome 14 open reading frame 45	NM_025057
207601_at	0.00171512	1.72532e-05	down	1.66475	SULT1B1	chr4	sulfotransferase family, cytosolic, 1B, member 1	NM_014465
238187_at	0.0156524	0.000610635	down	1.66453	C2orf57	chr2	chromosome 2 open reading frame 57	NM_152614
224710_at	0.00798553	0.000210026	up	1.66369	NARR///RAB34	chr17	nine-amino acid residue-repeats///RAB34, member RAS oncogene family	NM_001142624///NM_001142625///NM_001144942///NM_001144943///NM_001256276///NM_001256277///NM_001256278///NM_001256281///NM_031934///NR_024575///NR_024579
226974_at	0.0116031	0.000367859	up	1.66354	NEDD4L	chr18	neural precursor cell expressed, developmentally down-regulated 4-like, E3 ubiquitin protein ligase	NM_001144964///NM_001144965///NM_001144966///NM_001144967///NM_001144968///NM_001144969///NM_001144970///NM_001144971///NM_001243960///NM_015277
228357_at	0.00519793	0.000107362	down	1.66288	UNK	chr17	unkempt homolog (Drosophila)	NM_001080419///NR_038131
232160_s_at	0.000830869	5.2428e-06	up	1.66102	TNIP2	chr4	TNFAIP3 interacting protein 2	NM_001161527///NM_024309
204007_at	0.0025197	3.36421e-05	up	1.65987	FCGR3B	chr1	Fc fragment of IgG, low affinity IIIb, receptor (CD16b)	NM_000570///NM_001244753
204170_s_at	0.00782465	0.000203219	up	1.65897	CKS2	chr9	CDC28 protein kinase regulatory subunit 2	NM_001827
1558345_a_at	0.00417758	7.31984e-05	up	1.65805	LOC439911	chr10	uncharacterized LOC439911
211005_at	0.00529663	0.0001116	up	1.65793	LAT	chr16	linker for activation of T cells	NM_001014987///NM_001014988///NM_001014989///NM_014387
235846_at	0.00672705	0.000163169	down	1.65733	FSBP///RAD54B	chr8	fibrinogen silencer binding protein///RAD54 homolog B (S. cerevisiae)	NM_001205262///NM_001205263///NM_001256141///NM_006550///NM_012415///NM_134434
210954_s_at	0.0175466	0.00073712	down	1.65729	TSC22D2	chr3	TSC22 domain family, member 2	NM_014779
1558217_at	0.0189343	0.000829397	up	1.65705	SLFN13	chr17	schlafen family member 13	NM_144682
208751_at	0.0184439	0.000792799	down	1.65687	NAPA	chr19	N-ethylmaleimide-sensitive factor attachment protein, alpha	NM_003827///NR_038456///NR_038457
213386_at	0.00156558	1.53396e-05	down	1.65559	TMEM246	chr9	transmembrane protein 246	NM_032342
235914_at	0.0124686	0.000412354	up	1.65479	SYNPO	chr5	synaptopodin	NM_001109974///NM_001166208///NM_001166209///NM_007286
216526_x_at	0.000370204	1.46931e-06	up	1.6547	HLA-C	chr6	major histocompatibility complex, class I, C	NM_001243042///NM_002117///XM_003403557///XM_003403558///XM_003403559///XM_003403560///XM_003403561///XM_003403562///XM_003403563///XM_003403564///XM_003403565///XM_003403566///XM_003403567///XM_003403568///XM_003403569///XM_003403570///XM_003403571
221487_s_at	0.0151747	0.000579235	down	1.65223	ENSA	chr1	endosulfine alpha	NM_004436///NM_207042///NM_207043///NM_207044///NM_207045///NM_207046///NM_207047///NM_207168
230380_at	0.00656542	0.000156225	up	1.65205	THAP2	chr12	THAP domain containing, apoptosis associated protein 2	NM_031435
206037_at	0.00405192	6.94403e-05	up	1.65202	CCBL1	chr9	cysteine conjugate-beta lyase, cytoplasmic	NM_001122671///NM_001122672///NM_004059
203651_at	0.000854764	5.62807e-06	up	1.65132	ZFYVE16	chr5	zinc finger, FYVE domain containing 16	NM_001105251///NM_014733
204546_at	0.0076711	0.000197267	up	1.64986	KIAA0513	chr16	KIAA0513	NM_014732
223445_at	0.000156545	3.52173e-07	up	1.64809	DTNBP1	chr6	dystrobrevin binding protein 1	NM_032122///NM_183040///NM_183041///NR_036448
242062_at	0.000613828	3.36805e-06	down	1.6479	SAMD8	chr10	sterile alpha motif domain containing 8	NM_001174156///NM_144660
216303_s_at	0.00657932	0.000157131	down	1.64785	MTMR1	chrX	myotubularin related protein 1	NM_003828///NM_176789
214866_at	0.00555429	0.000120279	up	1.64748	PLAUR	chr19	plasminogen activator, urokinase receptor	NM_001005376///NM_001005377///NM_002659
226959_at	0.00601235	0.000135955	up	1.64669	CAMK1D///LOC283070	chr10	calcium/calmodulin-dependent protein kinase ID///uncharacterized LOC283070	NM_020397///NM_153498///NR_027322
226382_at	0.0166335	0.000675076	up	1.6462	CAMK1D///LOC283070	chr10	calcium/calmodulin-dependent protein kinase ID///uncharacterized LOC283070	NM_020397///NM_153498///NR_027322
209770_at	0.0166297	0.000674618	up	1.64573	BTN3A1	chr6	butyrophilin, subfamily 3, member A1	NM_001145008///NM_001145009///NM_007048///NM_194441
205055_at	0.002055	2.34945e-05	up	1.64563	ITGAE	chr17	integrin, alpha E (antigen CD103, human mucosal lymphocyte antigen 1; alpha polypeptide)	NM_002208
204153_s_at	0.0146367	0.000545849	up	1.64496	MFNG	chr22	MFNG O-fucosylpeptide 3-beta-N-acetylglucosaminyltransferase	NM_001166343///NM_002405///NR_029413
212441_at	0.0169995	0.000698015	down	1.64388	KIAA0232	chr4	KIAA0232	NM_001100590///NM_014743
214459_x_at	0.00203119	2.29217e-05	up	1.64324	HLA-C	chr6	major histocompatibility complex, class I, C	NM_001243042///NM_002117///XM_003403557///XM_003403558///XM_003403559///XM_003403560///XM_003403561///XM_003403562///XM_003403563///XM_003403564///XM_003403565///XM_003403566///XM_003403567///XM_003403568///XM_003403569///XM_003403570///XM_003403571
218747_s_at	0.0109558	0.000336605	up	1.64264	TAPBPL	chr12	TAP binding protein-like	NM_018009
201921_at	0.00576203	0.000126957	up	1.64094	GNG10	chr9	guanine nucleotide binding protein (G protein), gamma 10	NM_001017998///NM_001198664
1558511_s_at	0.0165233	0.000668185	down	1.64084	ESYT2	chr7	extended synaptotagmin-like protein 2	NM_020728
1558078_at	0.0172627	0.000716305	up	1.63977		chr7
204491_at	0.0119461	0.00038446	up	1.63939	PDE4D	chr5	phosphodiesterase 4D, cAMP-specific	NM_001104631///NM_001165899///NM_001197218///NM_001197219///NM_001197220///NM_001197221///NM_001197222///NM_001197223///NM_006203///XR_108601///XR_112733
225830_at	0.0188682	0.000824437	down	1.63865	PDZD8	chr10	PDZ domain containing 8	NM_173791
202688_at	0.01426	0.000519018	up	1.63851	TNFSF10	chr3	tumor necrosis factor (ligand) superfamily, member 10	NM_001190942///NM_001190943///NM_003810///NR_033994
202910_s_at	0.00180221	1.9086e-05	up	1.63788	CD97	chr19	CD97 molecule	NM_001025160///NM_001784///NM_078481
229625_at	0.00405611	6.99572e-05	up	1.63749	GBP5	chr1	guanylate binding protein 5	NM_001134486///NM_052942
227798_at	0.0159981	0.000632902	up	1.63723	SMAD1	chr4	SMAD family member 1	NM_001003688///NM_005900
233813_at	0.00214239	2.49995e-05	up	1.63689	PPP1R16B	chr20	protein phosphatase 1, regulatory subunit 16B	NM_001172735///NM_015568
206884_s_at	0.0155111	0.000597358	down	1.63642	SCEL	chr13	sciellin	NM_001160706///NM_003843///NM_144777
226706_at	0.00122207	1.03711e-05	down	1.6352	FLJ23867///QSOX1	chr1	uncharacterized protein FLJ23867///quiescin Q6 sulfhydryl oxidase 1	NM_001004128///NM_002826///NR_026900
204766_s_at	0.0033212	5.1572e-05	up	1.6351	NUDT1	chr7	nudix (nucleoside diphosphate linked moiety X)-type motif 1	NM_002452///NM_198948///NM_198949///NM_198950///NM_198952///NM_198953///NM_198954
209873_s_at	0.00404015	6.89085e-05	down	1.63426	PKP3	chr11	plakophilin 3	NM_007183
225021_at	0.0113555	0.00035536	up	1.63349	ZNF532	chr18	zinc finger protein 532	NM_018181
227291_s_at	0.00334974	5.20764e-05	up	1.63299	BOLA3	chr2	bolA homolog 3 (E. coli)	NM_001035505///NM_212552
213005_s_at	0.00434368	7.8901e-05	down	1.63273	KANK1	chr9	KN motif and ankyrin repeat domains 1	NM_001256876///NM_001256877///NM_015158///NM_153186///XR_108921///XR_108922///XR_113211///XR_113212
201212_at	0.0118445	0.000379416	down	1.63261	LGMN	chr14	legumain	NM_001008530///NM_005606
223125_s_at	0.00997022	0.000291584	down	1.63231	C1orf21	chr1	chromosome 1 open reading frame 21	NM_030806
1552477_a_at	0.0111132	0.000343142	up	1.63178	IRF6	chr1	interferon regulatory factor 6	NM_001206696///NM_006147
220289_s_at	0.0146009	0.000539172	down	1.63161	AIM1L	chr1	absent in melanoma 1-like	NM_001039775///NM_017977
216476_at	0.0161663	0.000645954	down	1.63115	OR7E91P	chr13	olfactory receptor, family 7, subfamily E, member 91 pseudogene	NR_002185
207704_s_at	0.000797247	4.97232e-06	down	1.63108	GAS7	chr17	growth arrest-specific 7	NM_001130831///NM_003644///NM_201432///NM_201433
227383_at	0.0147278	0.000551401	up	1.63095	LOC727820	chr1	uncharacterized LOC727820	XR_041980
223307_at	0.0029396	4.27183e-05	up	1.63034	CDCA3	chr12	cell division cycle associated 3	NM_031299
228361_at	0.00753228	0.000191906	up	1.63022	E2F2	chr1	E2F transcription factor 2	NM_004091
235928_at	0.00405609	6.98828e-05	up	1.6301		chr10
224752_at	0.00238599	3.01985e-05	down	1.63006	C7orf73///LOC100289196///LOC100508939	chr7	chromosome 7 open reading frame 73///chromosome 7 open reading frame 73 pseudogene///uncharacterized LOC100508939	NM_001130929///XM_002342722///XM_002344280///XM_003120035///XR_113072
222209_s_at	0.0199772	0.000899202	up	1.62915	TMEM135	chr11	transmembrane protein 135	NM_001168724///NM_022918///NR_033149
201786_s_at	0.00922042	0.000258863	up	1.62795	ADAR	chr1	adenosine deaminase, RNA-specific	NM_001025107///NM_001111///NM_001193495///NM_015840///NM_015841
204804_at	0.0168962	0.000690681	up	1.62784	TRIM21	chr11	tripartite motif containing 21	NM_003141
218526_s_at	0.0138681	0.000492834	up	1.62775	RANGRF	chr17	RAN guanine nucleotide release factor	NM_001177801///NM_001177802///NM_016492
224699_s_at	0.0174723	0.000730848	down	1.62691	ESYT2	chr7	extended synaptotagmin-like protein 2	NM_020728
228401_at	0.00511959	0.000104311	up	1.62636	ATAD2	chr8	ATPase family, AAA domain containing 2	NM_014109
203880_at	0.00275985	3.87161e-05	up	1.62576	COX17	chr13	COX17 cytochrome c oxidase assembly homolog (S. cerevisiae)	NM_005694
229776_at	0.00524732	0.000109121	up	1.62541	SLCO3A1	chr15	solute carrier organic anion transporter family, member 3A1	NM_001145044///NM_013272
204184_s_at	0.00419004	7.35701e-05	up	1.62539	ADRBK2	chr22	adrenergic, beta, receptor kinase 2	NM_005160
201888_s_at	0.0130794	0.000446608	down	1.62484	IL13RA1	chrX	interleukin 13 receptor, alpha 1	NM_001560
221436_s_at	0.00500446	0.000100318	up	1.62435	CDCA3	chr12	cell division cycle associated 3	NM_031299
206342_x_at	0.0121944	0.000398116	down	1.62303	IDS	chrX	iduronate 2-sulfatase	NM_000202///NM_001166550///NM_006123
201826_s_at	0.00500446	0.000100307	up	1.62252	SCCPDH	chr1	saccharopine dehydrogenase (putative)	NM_016002
200906_s_at	0.00833933	0.000224212	down	1.6224	PALLD	chr4	palladin, cytoskeletal associated protein	NM_001166108///NM_001166109///NM_001166110///NM_016081
218180_s_at	0.00318283	4.76769e-05	down	1.62224	EPS8L2	chr11	EPS8-like 2	NM_022772
221680_s_at	0.00146194	1.36526e-05	up	1.62215	ETV7	chr6	ets variant 7	NM_001207035///NM_001207036///NM_001207037///NM_001207038///NM_001207039///NM_001207040///NM_001207041///NM_016135
232543_x_at	0.00891391	0.000245693	up	1.62096	ARHGAP9	chr12	Rho GTPase activating protein 9	NM_001080156///NM_001080157///NM_032496
228790_at	0.0102409	0.000304145	up	1.62057	FAM110B	chr8	family with sequence similarity 110, member B	NM_147189
227611_at	0.0184945	0.000796948	up	1.619	TARSL2	chr15	threonyl-tRNA synthetase-like 2	NM_152334
204542_at	0.00483542	9.48955e-05	up	1.61865	ST6GALNAC2	chr17	ST6 (alpha-N-acetyl-neuraminyl-2,3-beta-galactosyl-1,3)-N-acetylgalactosaminide alpha-2,6-sialyltransferase 2	NM_006456
226413_at	0.00718688	0.000179163	down	1.61863	LOC400027	chr12	uncharacterized LOC400027	NR_028408
229075_at	0.00422677	7.46015e-05	up	1.61828	SPATA5	chr4	spermatogenesis associated 5	NM_145207
222258_s_at	0.0042617	7.65429e-05	up	1.61819	SH3BP4	chr2	SH3-domain binding protein 4	NM_014521
212478_at	0.00422846	7.4834e-05	down	1.61533	RMND5A	chr2	required for meiotic nuclear division 5 homolog A (S. cerevisiae)	NM_022780
228260_at	0.011869	0.000380622	up	1.61399	ELAVL2	chr9	ELAV (embryonic lethal, abnormal vision, Drosophila)-like 2 (Hu antigen B)	NM_001171195///NM_001171197///NM_004432
203879_at	0.000589538	3.18086e-06	up	1.61316	PIK3CD	chr1	phosphoinositide-3-kinase, catalytic, delta polypeptide	NM_005026
205147_x_at	0.0051407	0.000105064	up	1.61243	NCF4	chr22	neutrophil cytosolic factor 4, 40kDa	NM_000631///NM_013416
225806_at	0.0112076	0.000349092	up	1.61117	AJUBA	chr14	ajuba LIM protein	NM_032876///NM_198086
1552378_s_at	0.0168975	0.000691247	up	1.6108	RDH10	chr8	retinol dehydrogenase 10 (all-trans)	NM_172037
209825_s_at	0.0106974	0.000323222	up	1.61077	MIR3658///UCK2	chr1	microRNA 3658///uridine-cytidine kinase 2	NM_012474///NR_037431
209103_s_at	0.00378496	6.21654e-05	up	1.60892	UFD1L	chr22	ubiquitin fusion degradation 1 like (yeast)	NM_001035247///NM_005659
234295_at	0.0147833	0.0005551	up	1.60887	DBR1	chr3	debranching enzyme homolog 1 (S. cerevisiae)	NM_016216
209020_at	0.0187522	0.000816283	down	1.60863	C20orf111	chr20	chromosome 20 open reading frame 111	NM_016470
214220_s_at	0.00246845	3.21451e-05	up	1.60847	ALMS1	chr2	Alstrom syndrome 1	NM_015120
209473_at	0.0155349	0.000599234	up	1.60804	ENTPD1	chr10	ectonucleoside triphosphate diphosphohydrolase 1	NM_001098175///NM_001164178///NM_001164179///NM_001164181///NM_001164182///NM_001164183///NM_001776
218726_at	0.0119095	0.000382934	up	1.60743	HJURP	chr2	Holliday junction recognition protein	NM_018410
212448_at	0.00170532	1.70922e-05	up	1.60739	NEDD4L	chr18	neural precursor cell expressed, developmentally down-regulated 4-like, E3 ubiquitin protein ligase	NM_001144964///NM_001144965///NM_001144966///NM_001144967///NM_001144968///NM_001144969///NM_001144970///NM_001144971///NM_001243960///NM_015277
239277_at	0.00456978	8.57539e-05	up	1.60733		chrX
210542_s_at	0.00109823	8.59231e-06	up	1.60725	SLCO3A1	chr15	solute carrier organic anion transporter family, member 3A1	NM_001145044///NM_013272
236656_s_at	0.0138681	0.000491638	down	1.6069	LOC100288911	chr2	uncharacterized LOC100288911	NR_037631
1561785_at	0.0184439	0.000792969	up	1.60668	MUC4	chr3	Mucin 4, cell surface associated	NM_004532///NM_018406///NM_138297///NM_138298///NM_138299
208381_s_at	0.0150179	0.000570229	down	1.60648	SGPL1	chr10	sphingosine-1-phosphate lyase 1	NM_003901
209829_at	0.0117329	0.000373392	up	1.60647	FAM65B	chr6	family with sequence similarity 65, member B	NM_014722///NM_015864
227788_at	0.000413216	1.79873e-06	down	1.60577	USP13	chr3	ubiquitin specific peptidase 13 (isopeptidase T-3)	NM_003940
201777_s_at	0.0156522	0.000609872	down	1.60531	KIAA0494	chr1	KIAA0494	NM_014774
206412_at	0.0198163	0.000887612	down	1.6046	FER	chr5	fer (fps/fes related) tyrosine kinase	NM_005246
225166_at	0.0151214	0.000576921	up	1.60435	ARHGAP18	chr6	Rho GTPase activating protein 18	NM_033515
1556134_a_at	0.0187308	0.000814665	down	1.6041	B3GNT5///LOC100505668	chr3	UDP-GlcNAc:betaGal beta-1,3-N-acetylglucosaminyltransferase 5///uncharacterized LOC100505668	NM_032047///XR_108520///XR_112556
212268_at	0.0101864	0.000300516	down	1.60337	SERPINB1	chr6	serpin peptidase inhibitor, clade B (ovalbumin), member 1	NM_030666
232300_at	0.00718788	0.000179319	down	1.60322	LOC100133190	chr10	uncharacterized LOC100133190	XR_110430///XR_111094
204118_at	0.0162815	0.000654237	up	1.60298	CD48	chr1	CD48 molecule	NM_001256030///NM_001778
209716_at	0.00948174	0.000269888	up	1.60293	CSF1	chr1	colony stimulating factor 1 (macrophage)	NM_000757///NM_172210///NM_172211///NM_172212
220312_at	0.0177506	0.000749631	up	1.60236	FAM83E	chr19	family with sequence similarity 83, member E	NM_017708
231835_at	0.00422846	7.48976e-05	up	1.60201	FAM213B	chr1	family with sequence similarity 213, member B	NM_001195736///NM_001195737///NM_001195738///NM_001195740///NM_001195741///NM_152371///NR_036637///NR_036638
204785_x_at	0.00856376	0.000232364	up	1.602	IFNAR2	chr21	interferon (alpha, beta and omega) receptor 2	NM_000874///NM_207584///NM_207585
215148_s_at	0.011188	0.000348071	up	1.602	APBA3	chr19	amyloid beta (A4) precursor protein-binding, family A, member 3	NM_004886
228048_at	0.0102235	0.000302921	up	1.60115	ZNF503-AS2	chr10	ZNF503 antisense RNA 2 (non-protein coding)	NR_024421///NR_024422
215342_s_at	0.00480444	9.36534e-05	down	1.601	RABGAP1L	chr1	RAB GTPase activating protein 1-like	NM_001035230///NM_001243763///NM_001243764///NM_001243765///NM_014857///XM_003403418///XM_003403714
202603_at	0.0176455	0.000744227	up	1.60098	ADAM10	chr15	ADAM metallopeptidase domain 10	NM_001110
205101_at	0.00889776	0.000245085	up	1.60097	CIITA	chr16	class II, major histocompatibility complex, transactivator	NM_000246
220363_s_at	0.00947025	0.000268995	down	1.60092	ELMO2	chr20	engulfment and cell motility 2	NM_022086///NM_133171///NM_182764
239740_at	0.0111738	0.000347017	up	1.60046	ETV6	chr12	ets variant 6	NM_001987
214032_at	0.0120859	0.000392846	up	1.59981	ZAP70	chr2	zeta-chain (TCR) associated protein kinase 70kDa	NM_001079///NM_207519
238061_at	0.00199545	2.21899e-05	down	1.5992	LGI3	chr8	leucine-rich repeat LGI family, member 3	NM_139278
228375_at	0.00156558	1.53616e-05	down	1.59894	IGSF11	chr3	immunoglobulin superfamily, member 11	NM_001015887///NM_152538
201734_at	0.00951456	0.00027142	down	1.59866	CLCN3	chr4	chloride channel, voltage-sensitive 3	NM_001243372///NM_001243374///NM_001829///NM_173872
201418_s_at	0.00650203	0.000153884	up	1.59857	SOX4	chr6	SRY (sex determining region Y)-box 4	NM_003107
242606_at	0.000844828	5.48539e-06	up	1.59841
225150_s_at	0.0193366	0.000858988	up	1.59836	RTKN	chr2	rhotekin	NM_001015055///NM_001015056///NM_033046
222529_at	0.00682874	0.000166737	up	1.59802	SLC25A37	chr8	solute carrier family 25 (mitochondrial iron transporter), member 37	NM_016612
215313_x_at	0.00127274	1.09175e-05	up	1.59725	HLA-A	chr6	major histocompatibility complex, class I, A	NM_001242758///NM_002116
1294_at	0.0017885	1.88745e-05	up	1.59707	UBA7	chr3	ubiquitin-like modifier activating enzyme 7	NM_003335
236198_at	0.0169322	0.000694013	up	1.59696		chr3
225290_at	0.0191523	0.000847359	up	1.59691	ETNK1	chr12	ethanolamine kinase 1	NM_001039481///NM_018638
225059_at	0.0048054	9.40426e-05	up	1.59612	AGTRAP	chr1	angiotensin II receptor-associated protein	NM_001040194///NM_001040195///NM_001040196///NM_001040197///NM_020350
202503_s_at	0.00827143	0.000221479	up	1.59584	KIAA0101	chr15	KIAA0101	NM_001029989///NM_014736
221050_s_at	0.00304574	4.47878e-05	down	1.59529	GTPBP2	chr6	GTP binding protein 2	NM_019096
228670_at	0.0156522	0.000610132	up	1.59527	TEP1	chr14	telomerase-associated protein 1	NM_007110
225564_at	0.0157518	0.000618547	up	1.59515	SPATA13	chr13	spermatogenesis associated 13	NM_001166271///NM_153023
227771_at	0.0152417	0.000582166	up	1.59488	LIFR	chr5	leukemia inhibitory factor receptor alpha	NM_001127671///NM_002310
205273_s_at	0.0133483	0.000462644	up	1.5944	PITRM1	chr10	pitrilysin metallopeptidase 1	NM_001242307///NM_001242309///NM_014889///NM_014968
228083_at	0.0146862	0.000549036	up	1.59334	CACNA2D4	chr12	calcium channel, voltage-dependent, alpha 2/delta subunit 4	NM_001005737///NM_001005766///NM_172364
210059_s_at	0.00188777	2.0371e-05	down	1.59226	MAPK13	chr6	mitogen-activated protein kinase 13	NM_002754///NR_072996
1562852_at	0.0160412	0.000636556	down	1.59176		chr21
210297_s_at	0.00601235	0.000135574	up	1.59089	MSMB	chr10	microseminoprotein, beta-	NM_002443///NM_138634
226148_at	0.0198707	0.000893683	up	1.59071	ZBTB44	chr11	zinc finger and BTB domain containing 44	NM_014155
214429_at	0.0143939	0.000526789	up	1.59056	MTMR6	chr13	myotubularin related protein 6	NM_004685
211202_s_at	0.00974539	0.000282336	down	1.58937	KDM5B	chr1	lysine (K)-specific demethylase 5B	NM_006618
219572_at	0.00235766	2.94519e-05	up	1.58686	CADPS2	chr7	Ca++-dependent secretion activator 2	NM_001009571///NM_001167940///NM_017954
207223_s_at	0.00399525	6.76653e-05	down	1.58681	PTBP3	chr9	polypyrimidine tract binding protein 3	NM_001163788///NM_001163790///NM_001244896///NM_001244897///NM_001244898///NM_005156
230720_at	0.000355416	1.35519e-06	down	1.58674	RNF182	chr6	ring finger protein 182	NM_001165032///NM_001165033///NM_001165034///NM_152737
236973_at	0.00628633	0.000146135	down	1.58669	LOC100131662	chr2	uncharacterized LOC100131662	XR_078259///XR_078934
227228_s_at	0.00737686	0.000186097	up	1.58657	CCDC88C	chr14	coiled-coil domain containing 88C	NM_001080414
220911_s_at	0.000892724	6.02772e-06	up	1.58557	NYNRIN	chr14	NYN domain and retroviral integrase containing	NM_025081
205644_s_at	0.00108325	8.40639e-06	up	1.58444	SNRPG	chr2	small nuclear ribonucleoprotein polypeptide G	NM_003096
205068_s_at	0.00177247	1.84824e-05	up	1.58418	ARHGAP26	chr5	Rho GTPase activating protein 26	NM_001135608///NM_015071
219439_at	0.0172887	0.000717794	down	1.5832	C1GALT1	chr7	core 1 synthase, glycoprotein-N-acetylgalactosamine 3-beta-galactosyltransferase, 1	NM_020156
224973_at	0.000712122	4.29813e-06	up	1.5832	FAM46A	chr6	family with sequence similarity 46, member A	NM_017633
56197_at	0.0190492	0.000839255	up	1.5821	C17orf61-PLSCR3///PLSCR3	chr17	C17orf61-PLSCR3 readthrough///phospholipid scramblase 3	NM_001201576///NM_020360///NR_037719
201968_s_at	0.014025	0.000502259	down	1.58139	PGM1	chr1	phosphoglucomutase 1	NM_001172818///NM_001172819///NM_002633
222146_s_at	0.00977585	0.000284215	up	1.57984	TCF4	chr18	transcription factor 4	NM_001083962///NM_001243226///NM_001243227///NM_001243228///NM_001243230///NM_001243231///NM_001243232///NM_001243233///NM_001243234///NM_001243235///NM_001243236///NM_003199
225606_at	0.00974884	0.000282743	up	1.57973	BCL2L11	chr2	BCL2-like 11 (apoptosis facilitator)	NM_001204106///NM_001204107///NM_001204108///NM_001204109///NM_001204110///NM_001204111///NM_001204112///NM_001204113///NM_006538///NM_138621///NM_138622///NM_138623///NM_138624///NM_138625///NM_138626///NM_138627///NM_207002///NM_207003
203026_at	0.00109922	8.72537e-06	down	1.57973	ZBTB5	chr9	zinc finger and BTB domain containing 5	NM_014872
230238_at	0.00514661	0.000105332	down	1.57946	SOWAHA	chr5	sosondowah ankyrin repeat domain family member A	NM_175873
219601_s_at	0.0113478	0.000354495	down	1.57895	C10orf12	chr10	chromosome 10 open reading frame 12	NM_015652
241368_at	0.0118445	0.000379309	up	1.57841	PLIN5	chr19	perilipin 5	NM_001013706
213790_at	0.0126058	0.000421463	up	1.5782	ADAM12	chr10	ADAM metallopeptidase domain 12	NM_003474///NM_021641
230261_at	0.00447052	8.26432e-05	up	1.57807	ST8SIA4	chr5	ST8 alpha-N-acetyl-neuraminide alpha-2,8-sialyltransferase 4	NM_005668///NM_175052
200921_s_at	0.0132477	0.000456976	up	1.57732	BTG1	chr12	B-cell translocation gene 1, anti-proliferative	NM_001731
236539_at	0.0127837	0.000431782	up	1.57711	PTPN22	chr1	protein tyrosine phosphatase, non-receptor type 22 (lymphoid)	NM_001193431///NM_012411///NM_015967
209163_at	0.00405192	6.93884e-05	down	1.57683	CYB561	chr17	cytochrome b-561	NM_001017916///NM_001017917///NM_001017918///NM_001915
221297_at	0.00201043	2.24668e-05	down	1.57673	GPRC5D	chr12	G protein-coupled receptor, family C, group 5, member D	NM_018654
220297_at	0.0146235	0.000543484	down	1.57663	BTBD7	chr14	BTB (POZ) domain containing 7	NM_001002860///NM_018167
211071_s_at	0.0111672	0.000346031	down	1.57619	MLLT11	chr1	myeloid/lymphoid or mixed-lineage leukemia (trithorax homolog, Drosophila); translocated to, 11	NM_006818
218666_s_at	0.0135047	0.00047177	down	1.57589	STX17	chr9	syntaxin 17	NM_017919
213199_at	0.00470903	9.03479e-05	up	1.57521	C2CD3	chr11	C2 calcium-dependent domain containing 3	NM_015531
202538_s_at	0.00649007	0.000153483	down	1.57505	CHMP2B	chr3	charged multivesicular body protein 2B	NM_001244644///NM_014043
1566966_at	0.0181926	0.000779612	up	1.57477		chr1
225300_at	0.0106912	0.000322642	up	1.57388	C15orf23	chr15	chromosome 15 open reading frame 23	NM_001142761///NM_001142762///NM_033286
218904_s_at	0.0160394	0.000636003	up	1.57386	C9orf40	chr9	chromosome 9 open reading frame 40	NM_017998
227213_at	0.0129944	0.000442773	up	1.57303	ADAT2	chr6	adenosine deaminase, tRNA-specific 2	NM_182503
221816_s_at	0.00627434	0.000145741	up	1.57298	PHF11	chr13	PHD finger protein 11	NM_001040443///NM_001040444///NM_016119
203512_at	0.00152083	1.45188e-05	up	1.57263	TRAPPC3	chr1	trafficking protein particle complex 3	NM_014408
219597_s_at	0.000345628	1.28563e-06	up	1.57183	DUOX1	chr15	dual oxidase 1	NM_017434///NM_175940
203022_at	0.00662889	0.000159675	up	1.57151	RNASEH2A	chr19	ribonuclease H2, subunit A	NM_006397
236347_at	0.0128653	0.000436257	up	1.57149	MMAA	chr4	methylmalonic aciduria (cobalamin deficiency) cblA type	NM_172250
1554341_a_at	0.00501416	0.000100721	down	1.57005	HELQ	chr4	helicase, POLQ-like	NM_133636
203988_s_at	0.0123697	0.000407232	up	1.57003	FUT8	chr14	fucosyltransferase 8 (alpha (1,6) fucosyltransferase)	NM_004480///NM_178154///NM_178155///NM_178156///NM_178157///NR_038167///NR_038170
202381_at	0.00273066	3.80569e-05	up	1.56972	ADAM9	chr8	ADAM metallopeptidase domain 9	NM_001005845///NM_003816///NR_027638///NR_027639///NR_027878
217765_at	0.0102747	0.00030575	down	1.56876	NRBP1	chr2	nuclear receptor binding protein 1	NM_013392
229250_at	0.0156093	0.000605194	up	1.5664	TPCN2	chr11	two pore segment channel 2	NM_139075
227807_at	0.00186829	1.99899e-05	up	1.56564	PARP9	chr3	poly (ADP-ribose) polymerase family, member 9	NM_001146102///NM_001146103///NM_001146104///NM_001146105///NM_001146106///NM_031458
212552_at	0.00166583	1.64831e-05	up	1.56508	HPCAL1	chr2	hippocalcin-like 1	NM_001258357///NM_001258358///NM_001258359///NM_002149///NM_134421
225778_at	0.00863556	0.00023581	up	1.56458	RBMS2	chr12	RNA binding motif, single stranded interacting protein 2	NM_002898
230076_at	0.00542884	0.000115559	down	1.5645	PITPNM3	chr17	PITPNM family member 3	NM_001165966///NM_031220
203585_at	0.0096684	0.000277983	down	1.56428	ZNF185	chrX	zinc finger protein 185 (LIM domain)	NM_001178106///NM_001178107///NM_001178108///NM_001178109///NM_001178110///NM_001178113///NM_001178114///NM_001178115///NM_007150
232493_at	0.00565565	0.000123509	up	1.56339		chr14
203853_s_at	0.00363784	5.88983e-05	down	1.56319	GAB2	chr11	GRB2-associated binding protein 2	NM_012296///NM_080491
220107_s_at	0.00821312	0.000217514	down	1.5624	ZC2HC1C	chr14	zinc finger, C2HC-type containing 1C	NM_001042430///NM_024643
208398_s_at	0.00244256	3.12272e-05	up	1.5617	TBPL1	chr6	TBP-like 1	NM_001253676///NM_004865
230278_at	0.00631674	0.000147766	up	1.5616		chr1
229715_at	0.0195394	0.000869133	down	1.56039	B7H6	chr11	B7 homolog 6	NM_001009913///NM_001202439///NR_026750
209408_at	0.0184946	0.000797626	up	1.56036	KIF2C	chr1	kinesin family member 2C	NM_006845
209431_s_at	0.0135878	0.00047641	up	1.56023	PATZ1	chr22	POZ (BTB) and AT hook containing zinc finger 1	NM_014323///NM_032050///NM_032051///NM_032052
226921_at	0.0192387	0.000852592	up	1.55915	UBR1	chr15	ubiquitin protein ligase E3 component n-recognin 1	NM_174916
219561_at	0.00456978	8.57303e-05	up	1.5591	COPZ2	chr17	coatomer protein complex, subunit zeta 2	NM_016429
223544_at	0.00400425	6.78909e-05	down	1.5585	TMEM79	chr1	transmembrane protein 79	NM_032323///NR_026678
219165_at	0.0187224	0.000812722	down	1.55848	PDLIM2	chr8	PDZ and LIM domain 2 (mystique)	NM_021630///NM_176871///NM_198042
215051_x_at	0.0188122	0.000820616	up	1.55842	AIF1	chr6	allograft inflammatory factor 1	NM_001623///NM_004847///NM_032955
203744_at	0.0042617	7.63555e-05	up	1.55833	HMGB3	chrX	high mobility group box 3	NM_005342
203741_s_at	0.0197975	0.000884372	up	1.55758	ADCY7	chr16	adenylate cyclase 7	NM_001114
214440_at	0.00814955	0.000215533	up	1.55709	NAT1	chr8	N-acetyltransferase 1 (arylamine N-acetyltransferase)	NM_000662///NM_001160170///NM_001160171///NM_001160172///NM_001160173///NM_001160174///NM_001160175///NM_001160176///NM_001160179
242809_at	0.000628227	3.519e-06	up	1.55641	IL1RL1	chr2	interleukin 1 receptor-like 1	NM_003856///NM_016232///NM_173459
236616_at	0.0198163	0.000886772	down	1.55637		chr2
1569676_at	0.00350526	5.52636e-05	down	1.55423	TOR1AIP2	chr1	torsin A interacting protein 2	NM_001199260///NM_022347///NM_145034
210165_at	0.000424512	1.86343e-06	down	1.5542	DNASE1	chr16	deoxyribonuclease I	NM_005223
1563075_s_at	0.00233427	2.87724e-05	up	1.55416		chr7
201897_s_at	0.0111672	0.000346433	up	1.55403	CKS1B	chr1	CDC28 protein kinase regulatory subunit 1B	NM_001826///NR_024163
204621_s_at	0.0145641	0.000536182	up	1.55395	NR4A2	chr2	nuclear receptor subfamily 4, group A, member 2	NM_006186///NM_173171///NM_173172///NM_173173
201200_at	0.0137081	0.000481884	down	1.55395	CREG1	chr1	cellular repressor of E1A-stimulated genes 1	NM_003851
226601_at	0.0127837	0.00043185	up	1.55388	SLC30A7	chr1	solute carrier family 30 (zinc transporter), member 7	NM_001144884///NM_133496
210740_s_at	0.00456978	8.56021e-05	up	1.55379	ITPK1	chr14	inositol-tetrakisphosphate 1-kinase	NM_001142593///NM_001142594///NM_014216
224000_at	0.0130794	0.000447104	down	1.55352	C2orf16	chr2	chromosome 2 open reading frame 16	NM_032266
220073_s_at	0.0137096	0.000482188	down	1.55313	PLEKHG6	chr12	pleckstrin homology domain containing, family G (with RhoGef domain) member 6	NM_001144856///NM_001144857///NM_018173
208012_x_at	0.0124929	0.000414689	up	1.55304	SP110	chr2	SP110 nuclear body protein	NM_001185015///NM_004509///NM_004510///NM_080424
207809_s_at	0.00272281	3.78977e-05	down	1.55282	ATP6AP1	chrX	ATPase, H+ transporting, lysosomal accessory protein 1	NM_001183
220364_at	0.0170019	0.000698424	down	1.55215	FLJ11235	chr5	uncharacterized FLJ11235	NR_027706
238702_at	0.0178085	0.000752402	down	1.55127	SPTSSB	chr3	serine palmitoyltransferase, small subunit B	NM_001040100///NM_145035
212046_x_at	0.00119602	9.97501e-06	down	1.551	MAPK3	chr16	mitogen-activated protein kinase 3	NM_001040056///NM_001109891///NM_002746
202964_s_at	0.00976273	0.000283552	up	1.55091	RFX5	chr1	regulatory factor X, 5 (influences HLA class II expression)	NM_000449///NM_001025603
210471_s_at	0.00997022	0.000291571	down	1.55063	KCNAB1	chr3	potassium voltage-gated channel, shaker-related subfamily, beta member 1	NM_003471///NM_172159///NM_172160
204026_s_at	0.00680613	0.000165439	up	1.55051	ZWINT	chr10	ZW10 interactor	NM_001005413///NM_001005414///NM_007057///NM_032997
215823_x_at	0.00191004	2.07354e-05	down	1.55028	PABPC1///RLIM	chr8	poly(A) binding protein, cytoplasmic 1///ring finger protein, LIM domain interacting	NM_002568///NM_016120///NM_183353
201822_at	0.00901823	0.000250053	up	1.55017	TIMM17A	chr1	translocase of inner mitochondrial membrane 17 homolog A (yeast)	NM_006335
206761_at	0.0152527	0.000583883	up	1.54975	CD96	chr3	CD96 molecule	NM_005816///NM_198196
225663_at	0.00684214	0.000167315	up	1.54943	ACBD5	chr10	acyl-CoA binding domain containing 5	NM_001042473///NM_145698///NR_024150
200951_s_at	0.00998807	0.000292289	up	1.54892	CCND2	chr12	cyclin D2	NM_001759
224400_s_at	0.0155497	0.000600372	up	1.54833	CHST9	chr18	carbohydrate (N-acetylgalactosamine 4-0) sulfotransferase 9	NM_001243848///NM_001256316///NM_031422
238660_at	0.00467106	8.92777e-05	down	1.5474	WDFY3	chr4	WD repeat and FYVE domain containing 3	NM_014991///NM_178583///NM_178585
202886_s_at	0.0160589	0.000638536	up	1.54717	PPP2R1B	chr11	protein phosphatase 2, regulatory subunit A, beta	NM_001177562///NM_001177563///NM_002716///NM_181699///NM_181700
209584_x_at	0.0107944	0.000329312	up	1.54676	APOBEC3C	chr22	apolipoprotein B mRNA editing enzyme, catalytic polypeptide-like 3C	NM_014508
214771_x_at	0.00656542	0.000156215	down	1.54658	MPRIP	chr17	myosin phosphatase Rho interacting protein	NM_015134///NM_201274
221614_s_at	0.00307868	4.55893e-05	up	1.54629	RPH3AL	chr17	rabphilin 3A-like (without C2 domains)	NM_001190411///NM_001190412///NM_001190413///NM_006987
205262_at	0.00493319	9.81675e-05	up	1.54603	KCNH2	chr7	potassium voltage-gated channel, subfamily H (eag-related), member 2	NM_000238///NM_001204798///NM_172056///NM_172057
200980_s_at	0.00423678	7.53981e-05	up	1.546	PDHA1	chrX	pyruvate dehydrogenase (lipoamide) alpha 1	NM_000284///NM_001173454///NM_001173455///NM_001173456
225910_at	0.00564405	0.000123049	up	1.54513	HELZ	chr17	helicase with zinc finger	NM_014877
238063_at	0.00965332	0.00027702	down	1.54466	TMEM154	chr4	transmembrane protein 154	NM_152680
238526_at	0.00510543	0.000103743	up	1.54457	RAB3IP	chr12	RAB3A interacting protein (rabin3)	NM_001024647///NM_022456///NM_175623///NM_175624///NM_175625///NM_175626///NM_175627
218930_s_at	0.0142436	0.000516807	up	1.54228	TMEM106B	chr7	transmembrane protein 106B	NM_001134232///NM_018374
244350_at	0.0184529	0.000794139	up	1.54225	MYO10	chr5	myosin X	NM_012334
220178_at	0.0147278	0.000551208	up	1.54165	MFSD12	chr19	major facilitator superfamily domain containing 12	NM_001042680///NM_021731///NM_174983
215819_s_at	0.00260095	3.51074e-05	down	1.54117	RHCE///RHD	chr1	Rh blood group, CcEe antigens///Rh blood group, D antigen	NM_001127691///NM_016124///NM_016225///NM_020485///NM_138616///NM_138617///NM_138618
239792_at	0.0178282	0.000754856	up	1.54041	LOC440288	chr15	uncharacterized LOC440288	NR_038448///NR_038449
230201_at	0.00952348	0.000272032	up	1.53919	FXR1	chr3	fragile X mental retardation, autosomal homolog 1	NM_001013438///NM_001013439///NM_005087
225562_at	0.00825976	0.000220493	up	1.53854	RASA3	chr13	RAS p21 protein activator 3	NM_007368
227222_at	0.0016793	1.67393e-05	down	1.53834	FBXO10	chr9	F-box protein 10	NM_012166
203332_s_at	0.00542884	0.00011579	up	1.53744	INPP5D	chr2	inositol polyphosphate-5-phosphatase, 145kDa	NM_001017915///NM_005541
208847_s_at	0.0101676	0.000299589	up	1.53629	ADH5	chr4	alcohol dehydrogenase 5 (class III), chi polypeptide	NM_000671
212836_at	0.00554916	0.000119495	up	1.53627	POLD3	chr11	polymerase (DNA-directed), delta 3, accessory subunit	NM_006591///NR_046409///NR_046410
209640_at	0.00683566	0.000167031	up	1.53619	PML	chr15	promyelocytic leukemia	NM_002675///NM_033238///NM_033239///NM_033240///NM_033244///NM_033246///NM_033247///NM_033249///NM_033250
225943_at	0.0130432	0.000444673	up	1.53592	NLN	chr5	neurolysin (metallopeptidase M3 family)	NM_020726
224733_at	0.00465786	8.87154e-05	up	1.53524	CMTM3	chr16	CKLF-like MARVEL transmembrane domain containing 3	NM_001048251///NM_144601///NM_181553///NM_181554///NM_181555///NR_037613///NR_037619
34206_at	0.00967039	0.000278509	up	1.53427	ARAP1	chr11	ArfGAP with RhoGAP domain, ankyrin repeat and PH domain 1	NM_001040118///NM_001135190///NM_015242
219185_at	0.000901515	6.13377e-06	up	1.53417	SIRT5	chr6	sirtuin 5	NM_001193267///NM_001242827///NM_012241///NM_031244
201548_s_at	0.00701997	0.000173461	down	1.53338	KDM5B	chr1	lysine (K)-specific demethylase 5B	NM_006618
205659_at	0.00906219	0.000252586	up	1.53331	HDAC9	chr7	histone deacetylase 9	NM_001204144///NM_001204145///NM_001204146///NM_001204147///NM_001204148///NM_014707///NM_058176///NM_058177///NM_178423///NM_178425
200959_at	0.0116733	0.000371239	up	1.53318	FUS	chr16	fused in sarcoma	NM_001010850///NM_001170634///NM_001170937///NM_004960///NR_028388
223120_at	0.00617777	0.000141514	up	1.53315	FUCA2	chr6	fucosidase, alpha-L- 2, plasma	NM_032020
209146_at	0.00416185	7.27705e-05	down	1.53253	MSMO1	chr4	methylsterol monooxygenase 1	NM_001017369///NM_006745
1554149_at	0.00331167	5.11211e-05	down	1.53222	CLDND1	chr3	claudin domain containing 1	NM_001040181///NM_001040182///NM_001040183///NM_001040184///NM_001040199///NM_001040200///NM_019895
230286_at	0.0118159	0.000377329	down	1.53175	SLC6A11	chr3	solute carrier family 6 (neurotransmitter transporter, GABA), member 11	NM_014229
209141_at	0.00825976	0.000220562	down	1.53143	UBE2G1	chr17	ubiquitin-conjugating enzyme E2G 1	NM_003342///NM_182682
225609_at	0.000240257	6.81112e-07	up	1.53122	GSR	chr8	glutathione reductase	NM_000637///NM_001195102///NM_001195103///NM_001195104
203659_s_at	0.00967039	0.000279219	down	1.53108	TRIM13	chr13	tripartite motif containing 13	NM_001007278///NM_005798///NM_052811///NM_213590
203037_s_at	0.00567027	0.000124243	up	1.53106	MTSS1	chr8	metastasis suppressor 1	NM_014751
50400_at	0.0146577	0.000547167	up	1.53001	PAOX	chr10	polyamine oxidase (exo-N4-amino)	NM_152911///NM_207125///NM_207126///NM_207127///NM_207128///NM_207129
231255_at	0.00246599	3.19102e-05	down	1.52969	MPRIP	chr17	myosin phosphatase Rho interacting protein	NM_015134///NM_201274
219870_at	0.00286329	4.10052e-05	up	1.52939	ATF7IP2	chr16	activating transcription factor 7 interacting protein 2	NM_001256160///NM_024997///NR_045815///NR_045816
1320_at	0.0174324	0.000728041	down	1.52938	PTPN21	chr14	protein tyrosine phosphatase, non-receptor type 21	NM_007039
202597_at	0.00173196	1.77393e-05	up	1.52925	IRF6	chr1	interferon regulatory factor 6	NM_001206696///NM_006147
1555980_a_at	0.00290467	4.18634e-05	down	1.5292	LOC100130417	chr1	Uncharacterized LOC100130417	NM_175912///NR_026874
225636_at	0.00554997	0.000119881	up	1.52914	STAT2	chr12	signal transducer and activator of transcription 2, 113kDa	NM_005419///NM_198332
201005_at	0.00610002	0.000138903	up	1.52857	CD9///LOC100652804///LOC100653288	chr12	CD9 molecule///uncharacterized LOC100652804///uncharacterized LOC100653288	NM_001769///XR_132586///XR_132983
208837_at	0.00582556	0.000129669	down	1.52838	TMED3	chr15	transmembrane emp24 protein transport domain containing 3	NM_007364
200965_s_at	0.0145582	0.000534668	down	1.52704	ABLIM1	chr10	actin binding LIM protein 1	NM_001003407///NM_001003408///NM_002313///NM_006720
236035_at	0.00484893	9.54266e-05	up	1.52622		chr7
215785_s_at	0.0121361	0.000395103	up	1.52473	CYFIP2	chr5	cytoplasmic FMR1 interacting protein 2	NM_001037332///NM_001037333///NM_014376
226739_at	0.016224	0.000650739	down	1.52458	RNF169	chr11	ring finger protein 169	NM_001098638
201380_at	0.0187816	0.000818593	up	1.52429	CRTAP///LOC100653071	chr3	cartilage associated protein///cartilage-associated protein-like	NM_006371///XM_003403765
38149_at	0.000892724	6.00431e-06	up	1.52355	ARHGAP25	chr2	Rho GTPase activating protein 25	NM_001007231///NM_001166276///NM_001166277///NM_014882
203753_at	0.00501416	0.000100659	up	1.52337	TCF4	chr18	transcription factor 4	NM_001083962///NM_001243226///NM_001243227///NM_001243228///NM_001243230///NM_001243231///NM_001243232///NM_001243233///NM_001243234///NM_001243235///NM_001243236///NM_003199
229408_at	0.00720257	0.000180081	down	1.52337	HDAC5	chr17	histone deacetylase 5	NM_001015053///NM_005474///NM_139205
218154_at	0.0138959	0.000494555	up	1.52251	GSDMD	chr8	gasdermin D	NM_001166237///NM_024736
214511_x_at	0.00895534	0.000247162	up	1.52152	FCGR1B	chr1	Fc fragment of IgG, high affinity Ib, receptor (CD64)	NM_001004340///NM_001017986///NM_001244910///NR_045213
201953_at	0.00225483	2.71363e-05	up	1.51969	CIB1	chr15	calcium and integrin binding 1 (calmyrin)	NM_006384
221959_at	0.0103396	0.000309006	up	1.51757	FAM110B	chr8	family with sequence similarity 110, member B	NM_147189
1555404_a_at	0.0163969	0.000661276	up	1.51731	DUOXA1	chr15	dual oxidase maturation factor 1	NM_144565
212242_at	0.0141824	0.00051113	down	1.51725	TUBA4A	chr2	tubulin, alpha 4a	NM_006000
204735_at	0.0189421	0.000830093	up	1.51724	PDE4A	chr19	phosphodiesterase 4A, cAMP-specific	NM_001111307///NM_001111308///NM_001111309///NM_001243121///NM_006202
203004_s_at	0.0177061	0.000747428	down	1.51593	MEF2D	chr1	myocyte enhancer factor 2D	NM_005920
212676_at	0.0115524	0.000364689	up	1.51554	NF1	chr17	neurofibromin 1	NM_000267///NM_001042492///NM_001128147
200618_at	0.00515963	0.000105882	up	1.515	LASP1	chr17	LIM and SH3 protein 1	NM_006148
235696_at	0.012926	0.000439024	up	1.51443		chr8
233634_at	0.0140185	0.00050177	up	1.51436	MARVELD3	chr16	MARVEL domain containing 3	NM_001017967///NM_052858
226569_s_at	0.00658357	0.0001575	up	1.51347	CHTF18	chr16	CTF18, chromosome transmission fidelity factor 18 homolog (S. cerevisiae)	NM_022092
214530_x_at	0.0118159	0.000377303	down	1.51332	EPB41	chr1	erythrocyte membrane protein band 4.1 (elliptocytosis 1, RH-linked)	NM_001166005///NM_001166006///NM_001166007///NM_004437///NM_203342///NM_203343
200708_at	0.00278166	3.91993e-05	up	1.5124	GOT2	chr16	glutamic-oxaloacetic transaminase 2, mitochondrial (aspartate aminotransferase 2)	NM_002080
1553263_at	0.0113805	0.000356415	down	1.50949	USH1G	chr17	Usher syndrome 1G (autosomal recessive)	NM_173477
215285_s_at	0.00627434	0.000145646	up	1.5083	PHTF1	chr1	putative homeodomain transcription factor 1	NM_006608
205781_at	0.0103412	0.000309243	up	1.50824	C16orf7	chr16	chromosome 16 open reading frame 7	NM_004913
205757_at	0.0134959	0.000471216	down	1.50792	ENTPD5	chr14	ectonucleoside triphosphate diphosphohydrolase 5	NM_001249
228548_at	0.00174098	1.79272e-05	up	1.50716	RAP1A	chr1	RAP1A, member of RAS oncogene family	NM_001010935///NM_002884
235051_at	0.00446259	8.20283e-05	up	1.50687	CCDC50	chr3	coiled-coil domain containing 50	NM_174908///NM_178335
205405_at	0.0187305	0.000814308	down	1.50658	SEMA5A	chr5	sema domain, seven thrombospondin repeats (type 1 and type 1-like), transmembrane domain (TM) and short cytoplasmic domain, (semaphorin) 5A	NM_003966
240331_at	0.0160708	0.000639893	up	1.50652
209827_s_at	0.0189497	0.000830772	up	1.50649	IL16	chr15	interleukin 16	NM_001172128///NM_004513///NM_172217
227037_at	0.00252394	3.37797e-05	up	1.50587	PLD6	chr17	phospholipase D family, member 6	NM_178836
237032_x_at	0.00528033	0.000110881	up	1.50562	SIPA1L1	chr14	signal-induced proliferation-associated 1 like 1	NM_015556
210224_at	0.00908111	0.000253599	up	1.50557	MR1	chr1	major histocompatibility complex, class I-related	NM_001194999///NM_001195000///NM_001195035///NM_001531
1554332_a_at	0.00492707	9.78604e-05	down	1.50556	LOC100127888	chr20	uncharacterized LOC100127888	NR_024470
205770_at	0.0169161	0.000693044	up	1.50429	GSR	chr8	glutathione reductase	NM_000637///NM_001195102///NM_001195103///NM_001195104
218459_at	0.0146054	0.000539604	up	1.50418	TOR3A	chr1	torsin family 3, member A	NM_022371
200999_s_at	0.00313222	4.65751e-05	down	1.50416	CKAP4	chr12	cytoskeleton-associated protein 4	NM_006825
225017_at	0.0147911	0.000555727	up	1.50284	CCDC14	chr3	coiled-coil domain containing 14	NM_022757
228914_at	0.0171383	0.000710162	up	1.5028		chr9
235363_at	0.000831318	5.26083e-06	up	1.50278		chr19
223647_x_at	0.00285129	4.05726e-05	up	1.50265	HSCB	chr22	HscB iron-sulfur cluster co-chaperone homolog (E. coli)	NM_172002
227962_at	0.000636755	3.66855e-06	up	1.50264	ACOX1	chr17	acyl-CoA oxidase 1, palmitoyl	NM_001185039///NM_004035///NM_007292
204675_at	0.00609052	0.000138391	up	1.50204	SRD5A1	chr5	steroid-5-alpha-reductase, alpha polypeptide 1 (3-oxo-5 alpha-steroid delta 4-dehydrogenase alpha 1)	NM_001047
1556764_s_at	0.0198163	0.000887394	up	1.50106		chr5
207467_x_at	0.00681171	0.000165717	down	1.50104	CAST	chr5	calpastatin	NM_001042440///NM_001042441///NM_001042442///NM_001042443///NM_001042444///NM_001042445///NM_001042446///NM_001190442///NM_001750///NM_173060///NM_173061///NM_173062///NM_173063///NR_033798
201576_s_at	0.00935249	0.000264282	up	1.50085	GLB1	chr3	galactosidase, beta 1	NM_000404///NM_001079811///NM_001135602
227709_at	0.0125226	0.000416848	down	1.50073	TPT1-AS1	chr13	TPT1 antisense RNA 1 (non-protein coding)	NR_024458
210416_s_at	0.00289684	4.16446e-05	up	1.50061	CHEK2	chr22	checkpoint kinase 2	NM_001005735///NM_001257387///NM_007194///NM_145862

## Sheet:  EoE in vitro
IL-13-stimulated primary human epithelial cells of the esophagus
GeneName	p-value	regulation	FCAbsolute	Gene Symbol	Chromosomal Location	Chromosome Number(Avadis)	Gene Title	Representative Public ID
223710_at	0.00597337	up	279.076	CCL26	chr7q11.23	chr7	chemokine (C-C motif) ligand 26	AF096296
211906_s_at	0.00706207	up	141.014	SERPINB4	chr18q21.3	chr18	serpin peptidase inhibitor, clade B (ovalbumin), member 4	AB046400
206026_s_at	0.0678957	up	59.9794	TNFAIP6	chr2q23.3	chr2	tumor necrosis factor, alpha-induced protein 6	NM_007115
232306_at	0.00848021	up	50.1928	CDH26	chr20q13.33	chr20	cadherin 26	BG289314
206025_s_at	0.0993881	up	36.549	TNFAIP6	chr2q23.3	chr2	tumor necrosis factor, alpha-induced protein 6	AW188198
233663_s_at	0.000574075	up	33.8311	CDH26	chr20q13.33	chr20	cadherin 26	AL109928
220622_at	0.00792073	up	25.5567	LRRC31	chr3q26.2	chr3	leucine rich repeat containing 31	NM_024727
205590_at	0.0338187	up	19.2427	RASGRP1	chr15q14	chr15	RAS guanyl releasing protein 1 (calcium and DAG-regulated)	NM_005739
218804_at	0.0179175	up	14.1678	ANO1	chr11q13.3	chr11	anoctamin 1, calcium activated chloride channel	NM_018043
204464_s_at	0.00849516	up	14.1422	EDNRA	chr4q31.22	chr4	endothelin receptor type A	NM_001957
206172_at	0.0454192	up	11.873	IL13RA2	chrXq13.1-q28	chrX	interleukin 13 receptor, alpha 2	NM_000640
238429_at	0.0517017	up	10.0376	TMEM71	chr8q24.22	chr8	transmembrane protein 71	AI342543
211478_s_at	0.0360248	up	9.97135	DPP4	chr2q24.3	chr2	dipeptidyl-peptidase 4	M74777
227145_at	0.15409	up	9.9163	LOXL4	chr10q24	chr10	lysyl oxidase-like 4	AW190565
204646_at	0.0355661	up	8.79293	DPYD	chr1p22	chr1	dihydropyrimidine dehydrogenase	NM_000110
203716_s_at	0.0330686	up	8.72358	DPP4	chr2q24.3	chr2	dipeptidyl-peptidase 4	M80536
231234_at	0.00851493	up	7.78508	CTSC	chr11q14.2	chr11	cathepsin C	AV699565
210413_x_at	0.0281568	up	7.50437	SERPINB3///SERPINB4	chr18q21.3	chr18	serpin peptidase inhibitor, clade B (ovalbumin), member 3///serpin peptidase inhibitor, clade B (ovalbumin), member 4	U19557
208605_s_at	0.0524961	up	7.44086	NTRK1	chr1q21-q22	chr1	neurotrophic tyrosine kinase, receptor, type 1	NM_002529
1568777_at	0.0294041	up	7.14813	EML5	chr14q31.3	chr14	echinoderm microtubule associated protein like 5	BM677635
1553177_at	0.127779	up	6.54226	SH2D1B	chr1q23.3	chr1	SH2 domain containing 1B	BC022407
204753_s_at	0.0427854	up	6.42614	HLF	chr17q22	chr17	hepatic leukemia factor	AI810712
203717_at	0.0301057	up	6.36107	DPP4	chr2q24.3	chr2	dipeptidyl-peptidase 4	NM_001935
216005_at	0.00801633	up	5.80675	TNC	chr9q33	chr9	Tenascin C	BF434846
219764_at	0.143068	up	5.6661	FZD10	chr12q24.33	chr12	frizzled family receptor 10	NM_007197
221729_at	0.0146585	up	5.52216	COL5A2	chr2q14-q32	chr2	collagen, type V, alpha 2	AL575735
230372_at	0.237519	up	5.43191	HAS2	chr8q24.12	chr8	hyaluronan synthase 2	AI374739
235921_at	0.0209225	up	5.41677			chr10		AI761207
221730_at	0.0123359	up	5.3519	COL5A2	chr2q14-q32	chr2	collagen, type V, alpha 2	NM_000393
219734_at	0.063607	up	5.29909	SIDT1	chr3q13.2	chr3	SID1 transmembrane family, member 1	NM_017699
225646_at	0.0184304	up	5.22921	CTSC	chr11q14.2	chr11	cathepsin C	AI246687
212942_s_at	0.241418	up	5.206	KIAA1199	chr15q24	chr15	KIAA1199	AB033025
206932_at	0.278686	up	5.006	CH25H	chr10q23	chr10	cholesterol 25-hydroxylase	NM_003956
228268_at	0.0477248	down	4.90299	FMO2	chr1q24.3	chr1	flavin containing monooxygenase 2 (non-functional)	AI758223
225647_s_at	0.0332565	up	4.89747	CTSC	chr11q14.2	chr11	cathepsin C	AI246687
206432_at	0.237534	up	4.86833	HAS2	chr8q24.12	chr8	hyaluronan synthase 2	NM_005328
214599_at	0.0480981	down	4.86228	IVL	chr1q21	chr1	involucrin	NM_005547
223377_x_at	0.0156798	up	4.78208	CISH	chr3p21.3	chr3	cytokine inducible SH2-containing protein	AF035947
204755_x_at	0.0407697	up	4.70067	HLF	chr17q22	chr17	hepatic leukemia factor	M95585
204482_at	0.0497969	up	4.65527	CLDN5	chr22q11.21	chr22	claudin 5	NM_003277
205097_at	0.0581155	up	4.65213	SLC26A2	chr5q31-q34	chr5	solute carrier family 26 (sulfate transporter), member 2	AI025519
224959_at	0.0547001	up	4.64274	SLC26A2	chr5q31-q34	chr5	solute carrier family 26 (sulfate transporter), member 2	AI718385
205743_at	0.0216569	up	4.63415	STAC	chr3p22.3	chr3	SH3 and cysteine rich domain	NM_003149
210073_at	0.0985936	up	4.44318	ST8SIA1	chr12p12.1-p11.2	chr12	ST8 alpha-N-acetyl-neuraminide alpha-2,8-sialyltransferase 1	L32867
209720_s_at	0.0425885	up	4.43268	SERPINB3	chr18q21.3	chr18	serpin peptidase inhibitor, clade B (ovalbumin), member 3	BC005224
226125_at	0.014294	up	4.4267	LOC100288152	chr5p15.33	chr5	uncharacterized LOC100288152	BF346665
205206_at	0.00162055	up	4.40113	KAL1	chrXp22.32	chrX	Kallmann syndrome 1 sequence	NM_000216
236979_at	0.0197872	up	4.36435	BCL2L15	chr1p13.2	chr1	BCL2-like 15	AI821801
201998_at	0.0596074	up	4.36108	ST6GAL1	chr3q27-q28	chr3	ST6 beta-galactosamide alpha-2,6-sialyltranferase 1	AI743792
202037_s_at	0.0196641	up	4.28353	SFRP1	chr8p11.21	chr8	secreted frizzled-related protein 1	NM_003012
202627_s_at	0.0751628	down	4.23403	SERPINE1	chr7q21.3-q22	chr7	serpin peptidase inhibitor, clade E (nexin, plasminogen activator inhibitor type 1), member 1	AL574210
224009_x_at	0.0124366	down	4.22497	DHRS9	chr2q31.1	chr2	dehydrogenase/reductase (SDR family) member 9	AF240697
1557321_a_at	0.0188147	up	4.15459	CAPN14	chr2p23.1-p21	chr2	calpain 14	AA743820
206529_x_at	0.203096	up	4.14903	SLC26A4	chr7q31	chr7	solute carrier family 26, member 4	NM_000441
233085_s_at	0.00396223	up	4.1383	NABP1	chr2q32.3	chr2	nucleic acid binding protein 1	AV734843
206199_at	0.014286	down	4.10665	CEACAM7	chr19q13.2	chr19	carcinoembryonic antigen-related cell adhesion molecule 7	NM_006890
223541_at	0.00404207	up	4.06175	HAS3	chr16q22.1	chr16	hyaluronan synthase 3	AF232772
219142_at	0.0543896	up	4.01631	RASL11B	chr4q12	chr4	RAS-like, family 11, member B	NM_023940
223952_x_at	0.0123742	down	4.00751	DHRS9	chr2q31.1	chr2	dehydrogenase/reductase (SDR family) member 9	AF240698
242013_at	0.0150741	up	3.93937	BCL2L15	chr1p13.2	chr1	BCL2-like 15	BF445012
206515_at	0.0447644	down	3.90599	CYP4F3	chr19p13.2	chr19	cytochrome P450, family 4, subfamily F, polypeptide 3	NM_000896
219334_s_at	0.0601335	up	3.8733	NABP1	chr2q32.3	chr2	nucleic acid binding protein 1	NM_022837
222872_x_at	0.00195398	up	3.86937	NABP1	chr2q32.3	chr2	nucleic acid binding protein 1	AU157541
224963_at	0.0332486	up	3.81753	SLC26A2	chr5q31-q34	chr5	solute carrier family 26 (sulfate transporter), member 2	AK025078
209301_at	0.00441806	up	3.72809	CA2	chr8q22	chr8	carbonic anhydrase II	M36532
209719_x_at	0.0454989	up	3.68594	SERPINB3	chr18q21.3	chr18	serpin peptidase inhibitor, clade B (ovalbumin), member 3	U19556
223961_s_at	0.0406289	up	3.65782	CISH	chr3p21.3	chr3	cytokine inducible SH2-containing protein	D83532
209498_at	0.0011841	down	3.61129	CEACAM1	chr19q13.2	chr19	carcinoembryonic antigen-related cell adhesion molecule 1 (biliary glycoprotein)	X16354
228844_at	0.106539	down	3.60606	SLC13A5	chr17p13.1	chr17	solute carrier family 13 (sodium-dependent citrate transporter), member 5	AI797218
219799_s_at	0.011372	down	3.59694	DHRS9	chr2q31.1	chr2	dehydrogenase/reductase (SDR family) member 9	NM_005771
204836_at	0.0392804	up	3.5343	GLDC	chr9p22	chr9	glycine dehydrogenase (decarboxylating)	NM_000170
205818_at	0.249172	up	3.52803	DBC1	chr9q32-q33	chr9	deleted in bladder cancer 1	NM_014618
229566_at	0.0287044	up	3.52217	LOC645638	chr17q23.1	chr17	WDNM1-like pseudogene	AA149250
221223_x_at	0.0188177	up	3.51494	CISH	chr3p21.3	chr3	cytokine inducible SH2-containing protein	NM_013324
201890_at	0.032009	up	3.50044	RRM2	chr2p25-p24	chr2	ribonucleotide reductase M2	BE966236
202036_s_at	0.012104	up	3.48985	SFRP1	chr8p11.21	chr8	secreted frizzled-related protein 1	AF017987
215800_at	0.0153695	up	3.43921	DUOX1	chr15q15.3	chr15	dual oxidase 1	AL137592
228360_at	0.0342928	up	3.4325	LYPD6B	chr2q23.2	chr2	LY6/PLAUR domain containing 6B	BF060747
206100_at	0.0487802	up	3.4272	CPM	chr12q14.3	chr12	carboxypeptidase M	NM_001874
219597_s_at	0.0268076	up	3.406	DUOX1	chr15q15.3	chr15	dual oxidase 1	NM_017434
204126_s_at	0.218155	up	3.36121	CDC45	chr22q11.21	chr22	cell division cycle 45 homolog (S. cerevisiae)	NM_003504
226766_at	0.0641263	up	3.3484	ROBO2	chr3p12.3	chr3	roundabout, axon guidance receptor, homolog 2 (Drosophila)	AB046788
212192_at	0.0142654	up	3.34012	KCTD12	chr13q22.3	chr13	potassium channel tetramerisation domain containing 12	AI718937
204463_s_at	0.0728575	up	3.33773	EDNRA	chr4q31.22	chr4	endothelin receptor type A	AU118882
205534_at	0.0443687	up	3.31856	PCDH7	chr4p15	chr4	protocadherin 7	NM_002589
202628_s_at	0.084403	down	3.26442	SERPINE1	chr7q21.3-q22	chr7	serpin peptidase inhibitor, clade E (nexin, plasminogen activator inhibitor type 1), member 1	NM_000602
1555404_a_at	0.03441	up	3.24966	DUOXA1	chr15q21.1	chr15	dual oxidase maturation factor 1	BC029819
201487_at	0.0133413	up	3.21507	CTSC	chr11q14.2	chr11	cathepsin C	NM_001814
219630_at	0.0157567	up	3.1925	PDZK1IP1	chr1p33	chr1	PDZK1 interacting protein 1	NM_005764
210001_s_at	0.0300912	up	3.17675	SOCS1	chr16p13.13	chr16	suppressor of cytokine signaling 1	AB005043
205997_at	0.223378	up	3.17277	ADAM28	chr8p21.2	chr8	ADAM metallopeptidase domain 28	NM_021778
203413_at	0.0489112	up	3.15895	LOC100653018///LOC100653255///NELL2	chr12q12	chr12	uncharacterized LOC100653018///uncharacterized LOC100653255///NEL-like 2 (chicken)	NM_006159
220090_at	0.148705	down	3.1481	CRNN	chr1q21	chr1	cornulin	NM_016190
201110_s_at	0.0599954	up	3.13365	THBS1	chr15q15	chr15	thrombospondin 1	NM_003246
1553589_a_at	0.028304	up	3.12222	PDZK1IP1	chr1p33	chr1	PDZK1 interacting protein 1	NM_005764
221011_s_at	0.193669	up	3.11889	LBH	chr2p23.1	chr2	limb bud and heart development homolog (mouse)	NM_030915
209173_at	0.00193758	down	3.0671	AGR2	chr7p21.3	chr7	anterior gradient 2 homolog (Xenopus laevis)	AF088867
241272_at	0.0873903	up	3.06547			chr9		BE156417
203560_at	0.0354051	up	3.05365	GGH	chr8q12.3	chr8	gamma-glutamyl hydrolase (conjugase, folylpolygammaglutamyl hydrolase)	NM_003878
231932_at	0.00905063	up	3.04421			chr1		AI922337
237169_at	0.185944	up	2.99145	TNC	chr9q33	chr9	tenascin C	AI266750
204352_at	0.00842994	up	2.98323	TRAF5	chr1q32	chr1	TNF receptor-associated factor 5	NM_004619
239519_at	0.0751571	up	2.96205			chr10		AA927670
223739_at	0.0650162	down	2.95917	PADI1	chr1p36.13	chr1	peptidyl arginine deiminase, type I	AK026652
201645_at	0.0209273	up	2.95053	TNC	chr9q33	chr9	tenascin C	NM_002160
238654_at	0.00576899	down	2.94578	VSIG10L	chr19q13.41	chr19	V-set and immunoglobulin domain containing 10 like	W79425
229933_at	0.000986911	up	2.94507	C1orf74	chr1q32.2	chr1	chromosome 1 open reading frame 74	AW295407
232217_at	0.0922241	up	2.94131	FAM26E	chr6q22.1	chr6	family with sequence similarity 26, member E	AI292175
224374_s_at	0.199138	up	2.93882	EMILIN2	chr18p11.3	chr18	elastin microfibril interfacer 2	AF270513
206714_at	0.0514217	up	2.93723	ALOX15B	chr17p13.1	chr17	arachidonate 15-lipoxygenase, type B	NM_001141
207761_s_at	0.26904	up	2.92398	METTL7A	chr12q13.12	chr12	methyltransferase like 7A	NM_014033
218656_s_at	0.00242692	up	2.92187	LHFP	chr13q12	chr13	lipoma HMGIC fusion partner	NM_005780
225458_at	0.00819531	up	2.90964	PP7080	chr5p15.33	chr5	uncharacterized LOC25845	BF528646
205676_at	0.196573	up	2.89014	CYP27B1	chr12q13.1-q13.3	chr12	cytochrome P450, family 27, subfamily B, polypeptide 1	NM_000785
204470_at	0.0135778	up	2.88839	CXCL1	chr4q21	chr4	chemokine (C-X-C motif) ligand 1 (melanoma growth stimulating activity, alpha)	NM_001511
228640_at	0.0357782	up	2.87662	PCDH7	chr4p15	chr4	protocadherin 7	BE644809
236083_at	0.0259636	up	2.87314	BCL2L15	chr1p13.2		BCL2-like 15	AI685244
242281_at	3.76875e-05	down	2.87041	GLUL	chr1q31	chr1	glutamate-ammonia ligase	AW665656
202237_at	0.0131703	up	2.85677	NNMT	chr11q23.1	chr11	nicotinamide N-methyltransferase	NM_006169
203889_at	0.18961	down	2.8536	SCG5	chr15q13-q14	chr15	secretogranin V (7B2 protein)	NM_003020
209596_at	0.0710538	down	2.84803	MXRA5	chrXp22.33	chrX	matrix-remodelling associated 5	AF245505
244340_x_at	0.0207195	up	2.83946			chr6		AW975183
206605_at	0.37038	down	2.83449	ENDOU	chr12q13.1	chr12	endonuclease, polyU-specific	NM_006025
243582_at	0.0186099	up	2.83346	SH3RF2	chr5q32	chr5	SH3 domain containing ring finger 2	AW082633
217202_s_at	0.00398383	down	2.81406	GLUL	chr1q31	chr9	glutamate-ammonia ligase	U08626
1554648_a_at	0.0333667	up	2.79428	DUOXA1	chr15q21.1	chr15	dual oxidase maturation factor 1	BC020841
226382_at	0.0967633	up	2.79249	CAMK1D///LOC283070	chr10p13	chr10	calcium/calmodulin-dependent protein kinase ID///uncharacterized LOC283070	AA528080
213725_x_at	0.0888549	down	2.7869	XYLT1	chr16p12.3	chr16	xylosyltransferase I	AI693140
202437_s_at	0.393026	up	2.78255	CYP1B1	chr2p22.2	chr2	cytochrome P450, family 1, subfamily B, polypeptide 1	NM_000104
203213_at	0.0909444	up	2.77424	CDK1	chr10q21.1	chr10	cyclin-dependent kinase 1	AL524035
213817_at	0.0843939	up	2.73495	IRAK3	chr12q14.3	chr12	interleukin-1 receptor-associated kinase 3	AL049435
204818_at	0.0952225	up	2.71368	HSD17B2	chr16q24.1-q24.2	chr16	hydroxysteroid (17-beta) dehydrogenase 2	NM_002153
227006_at	0.130461	up	2.70575	PPP1R14A	chr19q13.1	chr19	protein phosphatase 1, regulatory (inhibitor) subunit 14A	AA156998
202760_s_at	0.0766935	up	2.70505	AKAP2///PALM2-AKAP2	chr9q31.3	chr9	A kinase (PRKA) anchor protein 2///PALM2-AKAP2 readthrough	NM_007203
205863_at	0.0469825	down	2.70294	S100A12	chr1q21	chr1	S100 calcium binding protein A12	NM_005621
205466_s_at	0.12947	up	2.7018	HS3ST1	chr4p16	chr4	heparan sulfate (glucosamine) 3-O-sulfotransferase 1	NM_005114
227647_at	0.206261	up	2.70097	KCNE3	chr11q13.4	chr11	potassium voltage-gated channel, Isk-related family, member 3	AI692703
228892_at	0.0302169	up	2.70037	SH3RF2	chr5q32	chr5	SH3 domain containing ring finger 2	AI807681
243555_at	0.0201664	up	2.68929			chr4		AA573452
1553311_at	0.276079	up	2.68917	C20orf197	chr20q13.33	chr20	chromosome 20 open reading frame 197	NM_173644
202388_at	0.00320927	up	2.67992	RGS2	chr1q31	chr1	regulator of G-protein signaling 2, 24kDa	NM_002923
223720_at	0.0876296	down	2.67891	SPINK7	chr5q32	chr5	serine peptidase inhibitor, Kazal type 7 (putative)	AF268198
211726_s_at	0.0300707	down	2.67671	FMO2	chr1q24.3	chr1	flavin containing monooxygenase 2 (non-functional)	BC005894
224328_s_at	0.255786	up	2.66598	LCE3D	chr1q21	chr1	late cornified envelope 3D	AB048288
230254_at	0.208253	up	2.66349	FAM26E	chr6q22.1	chr6	family with sequence similarity 26, member E	AA102600
213524_s_at	0.0559218	down	2.65302	G0S2	chr1q32.2	chr1	G0/G1switch 2	NM_015714
204439_at	0.20785	down	2.64495	IFI44L	chr1p31.1	chr1	interferon-induced protein 44-like	NM_006820
205003_at	0.046089	up	2.6411	DOCK4	chr7q31.1	chr7	dedicator of cytokinesis 4	NM_014705
201739_at	0.0225039	up	2.63641	SGK1	chr6q23	chr6	serum/glucocorticoid regulated kinase 1	NM_005627
218542_at	0.0536415	up	2.62439	CEP55	chr10q23.33	chr10	centrosomal protein 55kDa	NM_018131
207181_s_at	0.0200121	up	2.60995	CASP7	chr10q25	chr10	caspase 7, apoptosis-related cysteine peptidase	NM_001227
206765_at	0.0446266	up	2.59524	KCNJ2	chr17q24.3	chr17	potassium inwardly-rectifying channel, subfamily J, member 2	AF153820
212298_at	0.0674078	up	2.59408	NRP1	chr10p12	chr10	neuropilin 1	BE620457
220066_at	0.0147659	up	2.59283	NOD2	chr16q21	chr16	nucleotide-binding oligomerization domain containing 2	NM_022162
205180_s_at	0.0940334	up	2.58584	ADAM8	chr10q26.3	chr10	ADAM metallopeptidase domain 8	NM_001109
204396_s_at	0.0549534	up	2.58143	GRK5	chr10q26.11	chr10	G protein-coupled receptor kinase 5	NM_005308
1569607_s_at	0.101357	down	2.54209	ANKRD20A1///ANKRD20A11P///ANKRD20A2///ANKRD20A3///ANKRD20A4///ANKRD20A5P///ANKRD20A9P///LOC644339	chr13q11///chr18p11.21///chr21q11.2///chr9p12///chr9q13///chr9q21.11	chr1	ankyrin repeat domain 20 family, member A1///ankyrin repeat domain 20 family, member A11, pseudogene///ankyrin repeat domain 20 family, member A2///ankyrin repeat domain 20 family, member A3///ankyrin repeat domain 20 family, member A4///ankyrin repeat domain 20 family, member A5, pseudogene///ankyrin repeat domain 20 family, member A9, pseudogene///ankyrin repeat domain-containing protein 20B-li…	BC016022
201109_s_at	0.0593875	up	2.53907	THBS1	chr15q15	chr15	thrombospondin 1	AV726673
238484_s_at	0.0390796	up	2.52767	SSBP2	chr5q14.1	chr5	single-stranded DNA binding protein 2	AL566553
226694_at	0.0178706	up	2.52214	AKAP2///PALM2-AKAP2	chr9q31.3	chr9	A kinase (PRKA) anchor protein 2///PALM2-AKAP2 readthrough	BG540494
235019_at	0.116337	up	2.5172	CPM	chr12q14.3	chr12	carboxypeptidase M	BE878495
238827_at	0.0236196	up	2.51598			chr5		BE843544
206576_s_at	0.00836168	down	2.51462	CEACAM1	chr19q13.2	chr19	carcinoembryonic antigen-related cell adhesion molecule 1 (biliary glycoprotein)	NM_001712
218935_at	0.0811349	up	2.51444	EHD3	chr2p21	chr2	EH-domain containing 3	NM_014600
201292_at	0.10839	up	2.51025	TOP2A	chr17q21-q22	chr17	topoisomerase (DNA) II alpha 170kDa	AL561834
202035_s_at	0.021255	up	2.50645	SFRP1	chr8p11.21	chr8	secreted frizzled-related protein 1	AI332407
227410_at	0.0881344	down	2.50352	FAM43A	chr3q29	chr3	family with sequence similarity 43, member A	AW264102
224093_at	0.217454	down	2.49941	IFNK		chr9	interferon, kappa	AF315688
207147_at	0.101788	down	2.49718	DLX2	chr2q32	chr2	distal-less homeobox 2	NM_004405
228067_at	0.161376	down	2.49575	C2orf55	chr2q11.2	chr2	chromosome 2 open reading frame 55	AW249666
203688_at	0.0346003	up	2.49366	PKD2	chr4q22.1	chr4	polycystic kidney disease 2 (autosomal dominant)	NM_000297
238419_at	0.0846361	up	2.49	PHLDB2	chr3q13.2	chr3	pleckstrin homology-like domain, family B, member 2	T68150
1553781_at	0.0899448	up	2.48957	ZC3HAV1L	chr7q34	chr7	zinc finger CCCH-type, antiviral 1-like	NM_080660
206643_at	0.0675752	up	2.47857	HAL	chr12q22-q24.1	chr12	histidine ammonia-lyase	NM_002108
200648_s_at	0.00561436	down	2.47293	GLUL	chr1q31	chr1	glutamate-ammonia ligase	NM_002065
219722_s_at	0.00481072	down	2.46912	GDPD3	chr16p11.2	chr16	glycerophosphodiester phosphodiesterase domain containing 3	NM_024307
201150_s_at	0.0693315	down	2.46778	TIMP3	chr22q12.3	chr22	TIMP metallopeptidase inhibitor 3	NM_000362
218858_at	0.0171274	down	2.4603	DEPTOR	chr8q24.12	chr8	DEP domain containing MTOR-interacting protein	NM_022783
225817_at	0.0416858	down	2.45793	CGNL1	chr15q21.3	chr15	cingulin-like 1	AB051536
205319_at	0.0358916	down	2.45717	PSCA	chr8q24.2	chr8	prostate stem cell antigen	NM_005672
214022_s_at	0.0589678	down	2.45582	IFITM1	chr11p15.5	chr11	interferon induced transmembrane protein 1	AA749101
207387_s_at	0.201786	down	2.4514	GK	chrXp21.3	chrX	glycerol kinase	NM_000167
243462_s_at	0.0377382	up	2.45027			chr20		BF590303
202357_s_at	0.10143	up	2.43993	CFB	chr6p21.3	chr6	complement factor B	NM_001710
236561_at	0.0031708	up	2.43666	TGFBR1	chr9q22	chr9	transforming growth factor, beta receptor 1	AV700621
207935_s_at	0.018182	down	2.43612	KRT13	chr17q12-q21.2	chr17	keratin 13	NM_002274
213118_at	0.00853827	up	2.43153	UHRF1BP1L	chr12q23.1	chr12	UHRF1 binding protein 1-like	AL136821
204259_at	0.182851	up	2.42948	MMP7	chr11q21-q22	chr11	matrix metallopeptidase 7 (matrilysin, uterine)	NM_002423
219229_at	0.0635339	up	2.42878	SLCO3A1	chr15q26	chr15	solute carrier organic anion transporter family, member 3A1	NM_013272
207455_at	0.129888	up	2.42658	P2RY1	chr3q25.2	chr3	purinergic receptor P2Y, G-protein coupled, 1	NM_002563
206942_s_at	0.213359	up	2.42243	PMCH	chr12q23.2	chr12	pro-melanin-concentrating hormone	NM_002674
230860_at	0.0928889	up	2.41873	CEP19	chr3q29	chr3	centrosomal protein 19kDa	AW665748
221731_x_at	0.159632	down	2.41704	VCAN	chr5q14.3	chr5	versican	BF218922
213796_at	0.00610111	down	2.41511	SPRR1A	chr1q21-q22	chr1	small proline-rich protein 1A	AI923984
205729_at	0.0373513	up	2.415	OSMR	chr5p13.1	chr5	oncostatin M receptor	NM_003999
223423_at	0.104123	up	2.41482	GPR160	chr3q26.2-q27	chr3	G protein-coupled receptor 160	BC000181
227919_at	0.0295758	down	2.41412	UCA1	chr19p13.12	chr19	urothelial cancer associated 1 (non-protein coding)	AA702248
206756_at	0.0541189	up	2.41412	CHST7	chrXp11.23	chrX	carbohydrate (N-acetylglucosamine 6-O) sulfotransferase 7	NM_019886
203153_at	0.0165407	down	2.40436	IFIT1	chr10q23.31	chr10	interferon-induced protein with tetratricopeptide repeats 1	NM_001548
202759_s_at	0.0630865	up	2.40229	AKAP2///PALM2-AKAP2	chr9q31.3	chr9	A kinase (PRKA) anchor protein 2///PALM2-AKAP2 readthrough	BE879367
204734_at	0.210201	down	2.39643	KRT15	chr17q21.2	chr17	keratin 15	NM_002275
207367_at	0.141272	up	2.39521	ATP12A	chr13q12.12|13q12.1-q12.3	chr13	ATPase, H+/K+ transporting, nongastric, alpha polypeptide	NM_001676
206522_at	0.224564	up	2.38877	MGAM	chr7q34	chr7	maltase-glucoamylase (alpha-glucosidase)	NM_004668
225457_s_at	0.0148972	up	2.38551	LINC00263///PP7080	chr10q24.31///chr5p15.33	chr5	long intergenic non-protein coding RNA 263///uncharacterized LOC25845	BF528646
227342_s_at	0.0600591	down	2.38416	MYEOV	chr11q13	chr11	myeloma overexpressed (in a subset of t(11;14) positive multiple myelomas)	AA621983
203769_s_at	0.0172977	down	2.36898	STS	chrXp22.32	chrX	steroid sulfatase (microsomal), isozyme S	NM_000351
214070_s_at	0.0426298	down	2.36235	ATP10B	chr5q34	chr5	ATPase, class V, type 10B	AW006935
207328_at	0.158457	up	2.3589	ALOX15	chr17p13.3	chr17	arachidonate 15-lipoxygenase	NM_001140
211712_s_at	0.0602439	down	2.35573	ANXA9	chr1q21	chr1	annexin A9	BC005830
236984_at	0.209925	down	2.34489	C4orf26	chr4q21.1	chr4	chromosome 4 open reading frame 26	AI476788
1557107_at	0.297825	up	2.34331	SLC26A4-AS1	chr7q22.3	chr7	SLC26A4 antisense RNA 1 (non-protein coding)	BC037315
227367_at	0.052046	up	2.34018	SLCO3A1	chr15q26	chr15	solute carrier organic anion transporter family, member 3A1	AW976431
204160_s_at	0.00484531	down	2.33671	ENPP4	chr6p21.1	chr6	ectonucleotide pyrophosphatase/phosphodiesterase 4 (putative)	AW194947
215388_s_at	0.141044	up	2.33345	CFH///CFHR1	chr1q32	chr1	complement factor H///complement factor H-related 1	X56210
215103_at	0.148967	down	2.33285	CYP2C18	chr10q24	chr10	cytochrome P450, family 2, subfamily C, polypeptide 18	AW192911
208126_s_at	0.102808	down	2.32844	CYP2C18	chr10q24	chr10	cytochrome P450, family 2, subfamily C, polypeptide 18	NM_000772
219529_at	0.00847152	down	2.32238	CLIC3	chr9q34.3	chr9	chloride intracellular channel 3	NM_004669
210038_at	0.0375743	up	2.31824	PRKCQ	chr10p15	chr10	protein kinase C, theta	AL137145
215184_at	0.0549767	up	2.31563	DAPK2	chr15q22.31	chr15	death-associated protein kinase 2	AK026801
204674_at	0.130012	down	2.30108	LRMP	chr12p12.1	chr12	lymphoid-restricted membrane protein	NM_006152
201565_s_at	0.0167867	down	2.29011	ID2	chr2p25	chr2	inhibitor of DNA binding 2, dominant negative helix-loop-helix protein	NM_002166
209652_s_at	0.21003	up	2.28939	PGF	chr14q24.3	chr14	placental growth factor	BC001422
228457_at	0.0211209	down	2.28008	PPM1L	chr3q26.1	chr3	protein phosphatase, Mg2+/Mn2+ dependent, 1L	AI590190
203798_s_at	0.0373259	up	2.27902	VSNL1	chr2p24.3	chr2	visinin-like 1	NM_003385
209683_at	0.0156864	down	2.27847	FAM49A	chr2p24.2	chr2	family with sequence similarity 49, member A	AA243659
207510_at	0.0614466	down	2.27634	BDKRB1	chr14q32.1-q32.2	chr14	bradykinin receptor B1	NM_000710
204580_at	0.318441	up	2.27379	MMP12	chr11q22.3	chr11	matrix metallopeptidase 12 (macrophage elastase)	NM_002426
226960_at	0.00792946	down	2.27277	CXCL17	chr19q13.2	chr19	chemokine (C-X-C motif) ligand 17	AW471176
204620_s_at	0.19229	down	2.27185	VCAN	chr5q14.3	chr5	versican	NM_004385
214787_at	0.0107092	up	2.27122	DENND4A	chr15q22.31	chr15	DENN/MADD domain containing 4A	BE268538
205896_at	0.174353	up	2.26777	SLC22A4	chr5q31.1	chr5	solute carrier family 22 (organic cation/ergothioneine transporter), member 4	NM_003059
1557578_at	0.0492233	up	2.26609	PHLDB2	chr3q13.2	chr3	Pleckstrin homology-like domain, family B, member 2	BQ722176
222802_at	0.00219529	up	2.26591	EDN1	chr6p24.1	chr6	endothelin 1	J05008
210306_at	0.0187443	up	2.25816	L3MBTL1	chr20q13.12	chr20	l(3)mbt-like 1 (Drosophila)	U89358
1553176_at	0.141663	up	2.25627	SH2D1B	chr1q23.3	chr1	SH2 domain containing 1B	AF403479
232481_s_at	0.117005	down	2.25415	SLITRK6	chr13q31.1	chr13	SLIT and NTRK-like family, member 6	AL137517
242271_at	0.136414	down	2.25396	SLC26A9	chr1q32.1	chr1	solute carrier family 26, member 9	AI932662
201147_s_at	0.039577	down	2.24852	TIMP3	chr22q12.3	chr22	TIMP metallopeptidase inhibitor 3	BF347089
219727_at	0.411945	up	2.24548	DUOX2	chr15q15.3	chr15	dual oxidase 2	NM_014080
200632_s_at	0.0478602	down	2.2447	NDRG1	chr8q24.3	chr8	N-myc downstream regulated 1	NM_006096
202510_s_at	0.0309582	down	2.24408	TNFAIP2	chr14q32	chr14	tumor necrosis factor, alpha-induced protein 2	NM_006291
202859_x_at	0.0206732	up	2.24264	IL8	chr4q13-q21	chr4	interleukin 8	NM_000584
219014_at	0.293202	down	2.23873	PLAC8	chr4q21.22	chr4	placenta-specific 8	NM_016619
203362_s_at	0.0156747	up	2.23618	MAD2L1	chr4q27	chr4	MAD2 mitotic arrest deficient-like 1 (yeast)	NM_002358
226959_at	0.0718191	up	2.23553	CAMK1D///LOC283070	chr10p13	chr10	calcium/calmodulin-dependent protein kinase ID///uncharacterized LOC283070	AL137430
210609_s_at	0.0233914	down	2.23551	TP53I3	chr2p23.3	chr2	tumor protein p53 inducible protein 3	BC000474
224399_at	0.0533817	up	2.23118	PDCD1LG2	chr9p24.2	chr9	programmed cell death 1 ligand 2	AF329193
220317_at	0.154191	up	2.2255	LRAT	chr4q32.1	chr4	lecithin retinol acyltransferase (phosphatidylcholine--retinol O-acyltransferase)	NM_004744
201666_at	0.219004	up	2.22532	TIMP1	chrXp11.3-p11.23	chrX	TIMP metallopeptidase inhibitor 1	NM_003254
236420_s_at	0.130138	up	2.22495	ANO4	chr12q23.1	chr12	anoctamin 4	BF589515
228260_at	0.0708781	up	2.22063	ELAVL2	chr9p21	chr9	ELAV (embryonic lethal, abnormal vision, Drosophila)-like 2 (Hu antigen B)	AL161628
226613_at	0.0838778	down	2.21858	GATSL3	chr22q12	chr22	GATS protein-like 3	AI742029
1561690_at	0.0466273	up	2.21734			chr5		BC041991
220013_at	0.0552733	down	2.21339	EPHX3	chr19p13.12	chr19	epoxide hydrolase 3	NM_024794
206822_s_at	0.0222167	up	2.20939	L3MBTL1	chr20q13.12	chr20	l(3)mbt-like 1 (Drosophila)	NM_015478
231867_at	0.00912841	up	2.20905	ODZ2	chr5q34	chr5	odz, odd Oz/ten-m homolog 2 (Drosophila)	AB032953
226492_at	0.0181686	up	2.20045	SEMA6D	chr15q21.1	chr15	sema domain, transmembrane domain (TM), and cytoplasmic domain, (semaphorin) 6D	AL036088
209267_s_at	0.0760324	up	2.19575	SLC39A8	chr4q22-q24	chr4	solute carrier family 39 (zinc transporter), member 8	AB040120
226847_at	0.159163	up	2.19377	FST	chr5q11.2	chr5	follistatin	BF438173
212977_at	0.280944	down	2.19213	CXCR7	chr2q37.3	chr2	chemokine (C-X-C motif) receptor 7	AI817041
202820_at	0.112637	up	2.1892	AHR	chr7p15	chr7	aryl hydrocarbon receptor	NM_001621
235768_at	0.0555562	up	2.18889	SH3RF2	chr5q32	chr5	SH3 domain containing ring finger 2	AW341531
219987_at	0.0698201	up	2.18636	ERVMER34-1	chr4q12	chr4	endogenous retrovirus group MER34, member 1	NM_024534
212188_at	0.0612189	up	2.1863	KCTD12	chr13q22.3	chr13	potassium channel tetramerisation domain containing 12	AA551075
1561195_at	0.0419324	up	2.18525			chr1		AL832142
216258_s_at	0.0679742	up	2.18078	SERPINB13	chr18q21.3-q22	chr18	serpin peptidase inhibitor, clade B (ovalbumin), member 13	BE148534
220049_s_at	0.103017	up	2.17986	PDCD1LG2	chr9p24.2	chr9	programmed cell death 1 ligand 2	NM_025239
202435_s_at	0.357563	up	2.17607	CYP1B1	chr2p22.2	chr2	cytochrome P450, family 1, subfamily B, polypeptide 1	AU154504
218918_at	0.113774	up	2.17506	MAN1C1	chr1p35	chr1	mannosidase, alpha, class 1C, member 1	NM_020379
238861_at	0.0668205	up	2.17491	SSBP2	chr5q14.1	chr5	single-stranded DNA binding protein 2	AI692322
214549_x_at	0.040527	down	2.17226	SPRR1A	chr1q21-q22	chr1	small proline-rich protein 1A	NM_005987
239488_at	0.00164973	down	2.16829	PPM1L	chr3q26.1	chr3	protein phosphatase, Mg2+/Mn2+ dependent, 1L	BF589462
232277_at	0.0238988	up	2.16593	SLC28A3	chr9q22.2	chr9	solute carrier family 28 (sodium-coupled nucleoside transporter), member 3	AA643687
214830_at	0.0686989	up	2.16356	SLC38A6	chr14q23.1	chr14	solute carrier family 38, member 6	AI537540
227868_at	0.00775876	up	2.16176	LOC154761	chr7q35	chr7	family with sequence similarity 115, member C pseudogene	AI928764
205044_at	0.0253264	down	2.16088	GABRP	chr5q35.1	chr5	gamma-aminobutyric acid (GABA) A receptor, pi	NM_014211
222162_s_at	0.122655	down	2.1596	ADAMTS1	chr21q21.2	chr21	ADAM metallopeptidase with thrombospondin type 1 motif, 1	AK023795
214719_at	0.185322	up	2.15834	SLC46A3	chr13q12.3	chr13	solute carrier family 46, member 3	AK026720
1553395_a_at	0.218388	up	2.15637	CD200R1	chr3q13.2	chr3	CD200 receptor 1	AF497548
203767_s_at	0.00605214	down	2.15594	STS	chrXp22.32	chrX	steroid sulfatase (microsomal), isozyme S	AI122754
231925_at	0.085259	up	2.14923			chr3		AK026659
208092_s_at	0.0292656	down	2.14733	FAM49A	chr2p24.2	chr2	family with sequence similarity 49, member A	NM_030797
205014_at	0.0560423	down	2.14499	FGFBP1	chr4p15.32	chr4	fibroblast growth factor binding protein 1	NM_005130
209373_at	0.025444	down	2.14225	MALL	chr2q13	chr2	mal, T-cell differentiation protein-like	BC003179
241397_at	0.0659598	up	2.13969			chr11		AW276866
204554_at	0.151567	up	2.13642	PPP1R3D	chr20q13.3	chr20	protein phosphatase 1, regulatory subunit 3D	AL109928
229228_at	0.049288	up	2.12968	CREB5///LOC401317	chr7p15.1	chr7	cAMP responsive element binding protein 5///uncharacterized LOC401317	AI819043
225809_at	0.248448	up	2.12765	PARM1	chr4q13.3-q21.3	chr4	prostate androgen-regulated mucin-like protein 1	AI659927
203768_s_at	0.0437142	down	2.12696	STS	chrXp22.32	chrX	steroid sulfatase (microsomal), isozyme S	AU138166
229070_at	0.0956968	down	2.12661	ADTRP	chr6p24.1	chr6	androgen-dependent TFPI-regulating protein	AA470369
232181_at	0.0416542	up	2.12658	PPARGC1B	chr5q32	chr5	peroxisome proliferator-activated receptor gamma, coactivator 1 beta	AU157049
234248_at	0.0991352	up	2.12308			chr10		AL157463
232360_at	0.0448065	up	2.123	EHF	chr11p12	chr11	ets homologous factor	AA565141
229776_at	0.14227	up	2.11908	SLCO3A1	chr15q26	chr15	solute carrier organic anion transporter family, member 3A1	AW138118
235086_at	0.139412	up	2.10869	THBS1	chr15q15	chr15	thrombospondin 1	AW956580
218039_at	0.132173	up	2.10787	NUSAP1	chr15q15.1	chr15	nucleolar and spindle associated protein 1	NM_016359
208878_s_at	0.00309035	up	2.10507	PAK2	chr3q29	chr15	p21 protein (Cdc42/Rac)-activated kinase 2	AF092132
209773_s_at	0.00457511	up	2.10048	RRM2	chr2p25-p24	chr2	ribonucleotide reductase M2	BC001886
201843_s_at	0.0926511	up	2.09987	EFEMP1	chr2p16	chr2	EGF containing fibulin-like extracellular matrix protein 1	NM_004105
228108_at	0.0162763	down	2.09856	PPM1L	chr3q26.1	chr3	protein phosphatase, Mg2+/Mn2+ dependent, 1L	AW274846
209946_at	0.0754709	down	2.09824	VEGFC	chr4q34.3	chr4	vascular endothelial growth factor C	U58111
232289_at	0.226367	up	2.09769	KCNJ12	chr17p11.2	chr17	potassium inwardly-rectifying channel, subfamily J, member 12	BF237871
1560017_at	0.000221442	up	2.09768	TMTC3	chr12q21.32	chr12	transmembrane and tetratricopeptide repeat containing 3	AK074973
225313_at	0.0662075	up	2.09766	FAM217B	chr20q13.33	chr20	family with sequence similarity 217, member B	AI627538
217109_at	0.0588762	up	2.09704	MUC4	chr3q29	chr3	mucin 4, cell surface associated	AJ242547
242366_at	0.0168243	up	2.0968			chr12		AI921844
210559_s_at	0.146899	up	2.09627	CDK1	chr10q21.1	chr10	cyclin-dependent kinase 1	D88357
220613_s_at	0.0749084	down	2.09603	SYTL2	chr11q14	chr11	synaptotagmin-like 2	NM_017695
238032_at	0.136181	down	2.09523			chr1		T68858
227099_s_at	0.183894	down	2.09355	C11orf96	chr11p11.2	chr11	chromosome 11 open reading frame 96	AW276078
244117_at	0.168904	up	2.08992			chr6		R49389
219554_at	0.0191887	down	2.08963	RHCG	chr15q25	chr15	Rh family, C glycoprotein	NM_016321
202436_s_at	0.396771	up	2.08932	CYP1B1	chr2p22.2	chr2	cytochrome P450, family 1, subfamily B, polypeptide 1	AU144855
211506_s_at	0.00790814	up	2.08661	IL8	chr4q13-q21	chr4	interleukin 8	AF043337
212339_at	0.0714491	down	2.08503	EPB41L1	chr20q11.2-q12	chr20	erythrocyte membrane protein band 4.1-like 1	AL121895
202238_s_at	0.116398	up	2.08462	NNMT	chr11q23.1	chr11	nicotinamide N-methyltransferase	NM_006169
211889_x_at	0.00947434	down	2.08169	CEACAM1	chr19q13.2	chr19	carcinoembryonic antigen-related cell adhesion molecule 1 (biliary glycoprotein)	D12502
201566_x_at	0.0365783	down	2.07999	ID2	chr2p25	chr2	inhibitor of DNA binding 2, dominant negative helix-loop-helix protein	D13891
222958_s_at	0.0593318	up	2.07937	DEPDC1	chr1p31.2	chr1	DEP domain containing 1	AK000490
222773_s_at	0.042178	down	2.07887	GALNT12	chr9q22.33	chr9	UDP-N-acetyl-alpha-D-galactosamine:polypeptide N-acetylgalactosaminyltransferase 12 (GalNAc-T12)	AA554045
225688_s_at	0.0176724	up	2.07709	PHLDB2	chr3q13.2	chr3	pleckstrin homology-like domain, family B, member 2	AK025444
231941_s_at	0.083313	down	2.07634	MUC20	chr3q29	chr3	mucin 20, cell surface associated	AB037780
220253_s_at	0.0693414	up	2.07556	LRP12	chr8q22.2	chr8	low density lipoprotein receptor-related protein 12	NM_013437
240370_at	0.241482	up	2.0755			chr4		AI432451
214598_at	0.00873715	down	2.07525	CLDN8	chr21q22.11	chr21	claudin 8	AL049977
204338_s_at	0.0449189	down	2.07507	RGS4	chr1q23.3	chr1	regulator of G-protein signaling 4	NM_005613
208581_x_at	0.0423056	down	2.07416	MT1X	chr16q13	chr16	metallothionein 1X	NM_005952
225664_at	0.0243759	down	2.07346	COL12A1	chr6q12-q13	chr6	collagen, type XII, alpha 1	AA788946
202946_s_at	0.0662974	up	2.07117	BTBD3	chr20p12.2	chr20	BTB (POZ) domain containing 3	NM_014962
219049_at	0.198048	down	2.06845	CSGALNACT1	chr8p21.3	chr8	chondroitin sulfate N-acetylgalactosaminyltransferase 1	NM_018371
206306_at	0.272622	up	2.06639	RYR3	chr15q14-q15	chr15	ryanodine receptor 3	NM_001036
217167_x_at	0.128994	down	2.06578	GK	chrXp21.3	chrX	glycerol kinase	AJ252550
228559_at	0.0904456	up	2.06564	CENPN	chr16q23.2	chr16	centromere protein N	BF111626
203787_at	0.0438612	up	2.0654	SSBP2	chr5q14.1	chr5	single-stranded DNA binding protein 2	NM_012446
220254_at	0.0171959	up	2.06239	LRP12	chr8q22.2	chr8	low density lipoprotein receptor-related protein 12	NM_013437
204521_at	0.00970174	up	2.06195	FAM216A	chr12q24.11	chr12	family with sequence similarity 216, member A	NM_013300
203214_x_at	0.0799828	up	2.06078	CDK1	chr10q21.1	chr10	cyclin-dependent kinase 1	NM_001786
210039_s_at	0.0541222	up	2.06076	PRKCQ	chr10p15	chr10	protein kinase C, theta	L01087
228038_at	0.20703	up	2.0543	SOX2	chr3q26.3-q27	chr3	SRY (sex determining region Y)-box 2	AI669815
214453_s_at	0.0129691	down	2.04828	IFI44	chr1p31.1	chr1	interferon-induced protein 44	NM_006417
218901_at	0.25274	up	2.04778	PLSCR4	chr3q24	chr3	phospholipid scramblase 4	NM_020353
201149_s_at	0.0479547	down	2.04403	TIMP3	chr22q12.3	chr22	TIMP metallopeptidase inhibitor 3	U67195
213288_at	0.0763985	down	2.04145	MBOAT2	chr2p25.1	chr2	membrane bound O-acyltransferase domain containing 2	AI761250
215977_x_at	0.168805	down	2.04022	GK	chrXp21.3	chrX	glycerol kinase	X68285
203650_at	0.00879345	up	2.03913	PROCR	chr20q11.2	chr20	protein C receptor, endothelial	NM_006404
228010_at	0.25082	down	2.03575	PPP2R2C	chr4p16.1	chr4	protein phosphatase 2, regulatory subunit B, gamma	AI669212
229432_at	0.0394534	up	2.03529	NAGS	chr17q21.31	chr17	N-acetylglutamate synthase	AV696264
244832_at	0.0943306	up	2.03462			chr4		AI088707
225496_s_at	0.0344256	down	2.03402	SYTL2	chr11q14	chr11	synaptotagmin-like 2	N21426
208539_x_at	0.0940672	down	2.03101	SPRR2B	chr1q21-q22	chr1	small proline-rich protein 2B	NM_006945
205579_at	0.177894	up	2.0295	HRH1	chr3p25	chr3	histamine receptor H1	NM_000861
240242_at	0.0754797	up	2.02924			chr3		BE222843
225627_s_at	0.0656489	up	2.02662	CACHD1	chr1p31.3	chr1	cache domain containing 1	AK024256
227725_at	0.0175177	down	2.0254	ST6GALNAC1	chr17q25.1	chr17	ST6 (alpha-N-acetyl-neuraminyl-2,3-beta-galactosyl-1,3)-N-acetylgalactosaminide alpha-2,6-sialyltransferase 1	Y11339
205872_x_at	0.0212472	down	2.02267	PDE4DIP	chr1q12	chr1	phosphodiesterase 4D interacting protein	NM_022359
220187_at	0.0268929	down	2.02125	STEAP4	chr7q21.12	chr7	STEAP family member 4	NM_024636
206561_s_at	0.19488	down	2.01767	AKR1B10	chr7q33	chr7	aldo-keto reductase family 1, member B10 (aldose reductase)	NM_020299
209277_at	0.0640788	up	2.01744	TFPI2	chr7q22	chr7	tissue factor pathway inhibitor 2	AL574096
225914_s_at	0.0369753	down	2.01595	CAB39L	chr13q14.2	chr13	calcium binding protein 39-like	AW242839
221840_at	0.0892539	up	2.01304	PTPRE	chr10q26	chr10	protein tyrosine phosphatase, receptor type, E	AA775177
209278_s_at	0.0698036	up	2.01271	TFPI2	chr7q22	chr7	tissue factor pathway inhibitor 2	L27624
242873_at	0.052073	up	2.01234			chr12		BE567130
201148_s_at	0.0189479	down	2.01044	TIMP3	chr22q12.3	chr22	TIMP metallopeptidase inhibitor 3	AW338933
227812_at	0.104001	up	2.00843	TNFRSF19	chr13q12.11-q12.3	chr9	tumor necrosis factor receptor superfamily, member 19	BF432648
204288_s_at	0.0507539	down	2.00824	SORBS2	chr4q35.1	chr4	sorbin and SH3 domain containing 2	NM_021069
1555673_at	0.128166	up	2.00521	KRTAP2-4///LOC730755	chr17q21.2	chr17	keratin associated protein 2-4///keratin associated protein 2-4-like	BC012486
212976_at	0.0878778	up	2.0044	LRRC8B	chr1p22.2	chr1	leucine rich repeat containing 8 family, member B	R41498
213236_at	0.0241133	down	2.00345	SASH1	chr6q24.3	chr6	SAM and SH3 domain containing 1	AK025495
202481_at	0.309932	down	2.00326	DHRS3	chr1p36.1	chr1	dehydrogenase/reductase (SDR family) member 3	NM_004753
210517_s_at	0.213846	down	2.00192	AKAP12	chr6q24-q25	chr6	A kinase (PRKA) anchor protein 12	AB003476
208268_at	0.358081	up	2.00078	ADAM28	chr8p21.2	chr8	ADAM metallopeptidase domain 28	NM_021777
207717_s_at	0.00466851	up	1.9993	PKP2	chr12p11	chr12	plakophilin 2	NM_004572
201105_at	0.0280229	down	1.99485	LGALS1	chr22q13.1	chr22	lectin, galactoside-binding, soluble, 1	NM_002305
228198_s_at	0.17646	up	1.99469	FAHD2B///FAHD2CP	chr2q11.1///chr2q11.2	chr2	fumarylacetoacetate hydrolase domain containing 2B///fumarylacetoacetate hydrolase domain containing 2C, pseudogene	AI271418
226325_at	0.0867052	down	1.99467	ADSSL1	chr14q32.33	chr14	adenylosuccinate synthase like 1	BF593252
212390_at	0.0415312	down	1.99299	LOC728802///PDE4DIP	chr1q12///chr1q21.1	chr1	myomegalin-like///phosphodiesterase 4D interacting protein	AB007923
227614_at	0.058349	up	1.99251	HKDC1	chr10q22.1	chr10	hexokinase domain containing 1	W81116
212392_s_at	0.0298608	down	1.99043	LOC728802///PDE4DIP	chr1q12///chr1q21.1	chr1	myomegalin-like///phosphodiesterase 4D interacting protein	AI950145
215966_x_at	0.28547	down	1.99012	GK3P	chr4q32.1	chrX	glycerol kinase 3 pseudogene	AA292874
207802_at	0.458477	down	1.98883	CRISP3	chr6p12.3	chr6	cysteine-rich secretory protein 3	NM_006061
211361_s_at	0.0207376	up	1.98522	SERPINB13	chr18q21.3-q22	chr18	serpin peptidase inhibitor, clade B (ovalbumin), member 13	AJ001696
206336_at	0.0882667	up	1.98289	CXCL6	chr4q13.3	chr4	chemokine (C-X-C motif) ligand 6 (granulocyte chemotactic protein 2)	NM_002993
210102_at	0.0953009	up	1.98084	VWA5A	chr11q24.1	chr11	von Willebrand factor A domain containing 5A	BC001234
1559052_s_at	0.0329736	up	1.97986	PAK2	chr3q29	chr3	p21 protein (Cdc42/Rac)-activated kinase 2	U25975
208017_s_at	0.0548837	up	1.97985	MCF2	chrXq27	chrX	MCF.2 cell line derived transforming sequence	NM_005369
241233_x_at	0.0472048	down	1.97882	ANKRD20A11P	chr21q11.2	chr18	ankyrin repeat domain 20 family, member A11, pseudogene	AI978581
203414_at	0.0449472	up	1.97796	MMD	chr17q	chr17	monocyte to macrophage differentiation-associated	NM_012329
229242_at	0.315628	down	1.97731	TNFSF15	chr9q32	chr9	tumor necrosis factor (ligand) superfamily, member 15	BF439063
228969_at	0.0256049	down	1.97526	AGR2	chr7p21.3	chr7	anterior gradient 2 homolog (Xenopus laevis)	AI922323
204072_s_at	0.104502	down	1.97333	FRY	chr13q13.1	chr13	furry homolog (Drosophila)	NM_023037
228280_at	0.0183182	up	1.97333	ZC3HAV1L	chr7q34	chr7	zinc finger CCCH-type, antiviral 1-like	AI188445
226622_at	0.0309848	down	1.97287	MUC20	chr3q29	chr3	mucin 20, cell surface associated	AW084511
212185_x_at	0.0630485	down	1.97107	MT2A	chr16q13	chr16	metallothionein 2A	NM_005953
229506_at	0.049133	down	1.97051	PPM1L	chr3q26.1	chr3	protein phosphatase, Mg2+/Mn2+ dependent, 1L	BF114646
223586_at	0.00498127	up	1.97048	ARNTL2	chr12p12.2-p11.2	chr12	aryl hydrocarbon receptor nuclear translocator-like 2	AF256215
222803_at	0.0338347	up	1.97009	PRTFDC1	chr10p12.1	chr10	phosphoribosyl transferase domain containing 1	AI871620
215775_at	0.130204	up	1.96853	THBS1	chr15q15	chr15	thrombospondin 1	BF084105
243328_at	0.0444927	down	1.9669			chr9		R14866
204389_at	0.0603993	up	1.96654	MAOA	chrXp11.3	chrX	monoamine oxidase A	NM_000240
35974_at	0.21883	down	1.96574	LRMP	chr12p12.1	chr12	lymphoid-restricted membrane protein	U10485
204029_at	0.0827043	down	1.96305	CELSR2	chr1p21	chr1	cadherin, EGF LAG seven-pass G-type receptor 2 (flamingo homolog, Drosophila)	NM_001408
208876_s_at	0.0402869	up	1.96091	PAK2	chr3q29	chr15	p21 protein (Cdc42/Rac)-activated kinase 2	AI076186
201163_s_at	0.00720184	up	1.95969	IGFBP7	chr4q12	chr4	insulin-like growth factor binding protein 7	NM_001553
225803_at	0.0384353	down	1.95734	FBXO32	chr8q24.13	chr8	F-box protein 32	AW006123
205880_at	0.130007	up	1.95694	PRKD1	chr14q11	chr14	protein kinase D1	NM_002742
203139_at	0.00709237	down	1.95633	DAPK1	chr9q21.33	chr9	death-associated protein kinase 1	NM_004938
214079_at	0.288257	down	1.95284	DHRS2	chr14q11.2	chr14	dehydrogenase/reductase (SDR family) member 2	AK000345
1554726_at	0.0856085	up	1.95284	ZNF655	chr7q22.1	chr7	zinc finger protein 655	AY099353
225987_at	0.0194545	down	1.95255	STEAP4	chr7q21.12	chr7	STEAP family member 4	AA650281
1553505_at	0.0124225	down	1.95244	A2ML1	chr12p13.31	chr12	alpha-2-macroglobulin-like 1	NM_144670
229305_at	0.00226034	up	1.95195	MLF1IP	chr4q35.1	chr4	MLF1 interacting protein	AA460299
220048_at	0.0186313	up	1.95034	EDAR	chr2q13	chr2	ectodysplasin A receptor	NM_022336
203535_at	0.0566365	down	1.94954	S100A9	chr1q21	chr1	S100 calcium binding protein A9	NM_002965
229699_at	0.0350778	up	1.9487	LOC100129550	chr3q21.1	chr3	uncharacterized LOC100129550	AW237752
1569144_a_at	0.059068	down	1.94849	C9orf169	chr9q34.3	chr9	chromosome 9 open reading frame 169	BC018787
226726_at	0.0363777	down	1.94837	MBOAT2	chr2p25.1	chr2	membrane bound O-acyltransferase domain containing 2	W63676
243015_at	0.558483	up	1.94258	CYP3A5	chr7q21.1		cytochrome P450, family 3, subfamily A, polypeptide 5	AW964006
226499_at	0.0405823	down	1.94144	NRARP	chr9q34.3	chr9	NOTCH-regulated ankyrin repeat protein	W72331
1552291_at	0.0744096	up	1.93714	PIGX	chr3q29	chr3	phosphatidylinositol glycan anchor biosynthesis, class X	NM_017861
208875_s_at	0.0333992	up	1.93615	PAK2	chr3q29	chr15	p21 protein (Cdc42/Rac)-activated kinase 2	BF796470
1558604_a_at	0.044067	up	1.93545	SSBP2	chr5q14.1	chr5	single-stranded DNA binding protein 2	AL536899
205328_at	0.036926	down	1.93311	CLDN10	chr13q31-q34	chr13	claudin 10	NM_006984
238623_at	0.128511	down	1.9327			chr6		AI633559
226604_at	0.0550159	up	1.93192	TMTC3	chr12q21.32	chr12	transmembrane and tetratricopeptide repeat containing 3	AA418403
230343_at	0.0125569	up	1.92635			chr20		AI765791
206950_at	0.0502427	down	1.92527	SCN9A	chr2q24	chr2	sodium channel, voltage-gated, type IX, alpha subunit	NM_002977
220658_s_at	0.0126685	up	1.92158	ARNTL2	chr12p12.2-p11.2	chr12	aryl hydrocarbon receptor nuclear translocator-like 2	NM_020183
231771_at	0.1196	up	1.92089	GJB6	chr13q12	chr13	gap junction protein, beta 6, 30kDa	AI694073
235740_at	0.373831	up	1.92087	MCTP1	chr5q15	chr5	multiple C2 domains, transmembrane 1	BG250585
210829_s_at	0.0333868	up	1.91783	SSBP2	chr5q14.1	chr5	single-stranded DNA binding protein 2	AF077048
229584_at	0.13619	up	1.91739	LRRK2	chr12q12	chr12	leucine-rich repeat kinase 2	AK026776
219869_s_at	0.114326	up	1.91668	SLC39A8	chr4q22-q24	chr4	solute carrier family 39 (zinc transporter), member 8	NM_022154
226811_at	0.039369	down	1.91645	FAM46C	chr1p12	chr1	family with sequence similarity 46, member C	AL046017
230275_at	0.130133	down	1.91553	ARSI	chr5q32	chr5	arylsulfatase family, member I	AI376957
217551_at	0.0475421	down	1.9133	OR7E14P	chr11p15.1	chr11	olfactory receptor, family 7, subfamily E, member 14 pseudogene	AA719797
203017_s_at	0.0313493	up	1.91322	SSX2IP	chr1p22.3	chr1	synovial sarcoma, X breakpoint 2 interacting protein	R52678
211883_x_at	0.0252726	down	1.91318	CEACAM1	chr19q13.2	chr19	carcinoembryonic antigen-related cell adhesion molecule 1 (biliary glycoprotein)	M76742
242093_at	0.0449033	down	1.91303	SYTL5	chrXp21.1	chrX	synaptotagmin-like 5	AW263497
218839_at	0.0704012	down	1.91269	HEY1	chr8q21	chr8	hairy/enhancer-of-split related with YRPW motif 1	NM_012258
238483_at	0.15799	up	1.91264	SSBP2	chr5q14.1	chr5	single-stranded DNA binding protein 2	AL566553
202086_at	0.0309363	down	1.91172	MX1	chr21q22.3	chr21	myxovirus (influenza virus) resistance 1, interferon-inducible protein p78 (mouse)	NM_002462
203817_at	0.00719203	down	1.91111	GUCY1B3	chr4q31.3-q33	chr4	guanylate cyclase 1, soluble, beta 3	W93728
235155_at	0.0129464	up	1.91078	BDH2	chr4q24	chr4	3-hydroxybutyrate dehydrogenase, type 2	AW136198
242637_at	0.0508546	up	1.90901			chr20		C14069
225328_at	0.0464497	down	1.90863	FBXO32	chr8q24.13	chr8	F-box protein 32	N21643
211362_s_at	0.071588	up	1.90707	SERPINB13	chr18q21.3-q22	chr18	serpin peptidase inhibitor, clade B (ovalbumin), member 13	AF169949
205476_at	0.163704	down	1.90696	CCL20	chr2q33-q37	chr2	chemokine (C-C motif) ligand 20	NM_004591
206461_x_at	0.0129478	down	1.90397	MT1H	chr16q13	chr16	metallothionein 1H	NM_005951
1556950_s_at	0.0270772	up	1.90375	SERPINB6	chr6p25	chr6	serpin peptidase inhibitor, clade B (ovalbumin), member 6	AW275007
209103_s_at	0.141481	up	1.90298	UFD1L	chr22q11.21	chr22	ubiquitin fusion degradation 1 like (yeast)	BC001049
232082_x_at	0.0362655	down	1.90288	SPRR3	chr1q21-q22	chr1	small proline-rich protein 3	BF575466
203060_s_at	0.3973	up	1.90147	PAPSS2	chr10q24	chr10	3'-phosphoadenosine 5'-phosphosulfate synthase 2	AF074331
205535_s_at	0.0656412	up	1.90137	PCDH7	chr4p15	chr4	protocadherin 7	NM_002589
201291_s_at	0.224353	up	1.90042	TOP2A	chr17q21-q22	chr17	topoisomerase (DNA) II alpha 170kDa	AU159942
225776_at	0.0450635	up	1.90013	RBMS2	chr12q13.3	chr12	RNA binding motif, single stranded interacting protein 2	AW205585
221577_x_at	0.0588001	down	1.89718	GDF15	chr19p13.11	chr19	growth differentiation factor 15	AF003934
219148_at	0.0452214	up	1.89377	PBK	chr8p21.2	chr8	PDZ binding kinase	NM_018492
235803_at	0.00221065	up	1.89246			chr17		AA843122
201884_at	0.026511	down	1.88903	CEACAM5	chr19q13.1-q13.2	chr19	carcinoembryonic antigen-related cell adhesion molecule 5	NM_004363
232361_s_at	0.0572718	up	1.88887	EHF	chr11p12	chr11	ets homologous factor	AA565141
230660_at	0.16946	up	1.88818	SERTAD4	chr1q32.1-q41	chr1	SERTA domain containing 4	AU146709
212750_at	0.0737086	up	1.88791	PPP1R16B	chr20q11.23	chr20	protein phosphatase 1, regulatory subunit 16B	AB020630
207222_at	0.00577976	down	1.88732	LOC100652777///PLA2G10	chr16p13.1-p12	chr16	group 10 secretory phospholipase A2-like///phospholipase A2, group X	NM_003561
211848_s_at	0.133448	down	1.88531	CEACAM7	chr19q13.2	chr19	carcinoembryonic antigen-related cell adhesion molecule 7	AF006623
206943_at	0.0190863	up	1.88473	TGFBR1	chr9q22	chr9	transforming growth factor, beta receptor 1	NM_004612
202422_s_at	0.0473758	up	1.88427	ACSL4	chrXq22.3-q23	chrX	acyl-CoA synthetase long-chain family member 4	NM_022977
227719_at	0.00606777	down	1.88269	SMAD9	chr13q12-q14	chr13	SMAD family member 9	AA934610
225516_at	0.425164	up	1.87977	SLC7A2	chr8p22-p21.3	chr8	solute carrier family 7 (cationic amino acid transporter, y+ system), member 2	AA876372
222932_at	0.071103	up	1.87937	EHF	chr11p12	chr11	ets homologous factor	AF203977
202270_at	0.108599	up	1.87881	GBP1	chr1p22.2	chr1	guanylate binding protein 1, interferon-inducible	NM_002053
241994_at	0.0651936	down	1.87872	XDH	chr2p23.1	chr2	xanthine dehydrogenase	BG260086
225602_at	0.367141	up	1.87814	GLIPR2///LOC100652973	chr9p13.3	chr9	GLI pathogenesis-related 2///uncharacterized LOC100652973	H92988
1555416_a_at	0.0420147	up	1.8749	ALOX15B	chr17p13.1	chr17	arachidonate 15-lipoxygenase, type B	AF468053
230740_at	0.0322613	up	1.874	EHD3	chr2p21	chr2	EH-domain containing 3	AW576212
239066_at	0.0145154	down	1.87149	LOC100506966		chr8	uncharacterized LOC100506966	AW364675
236283_x_at	0.0124322	up	1.87109	LOC646214	chr15q11.2	chr15	p21 protein (Cdc42/Rac)-activated kinase 2 pseudogene	AA287921
203018_s_at	0.0591521	up	1.87094	SSX2IP	chr1p22.3	chr1	synovial sarcoma, X breakpoint 2 interacting protein	AU152583
201432_at	0.00532284	up	1.87	CAT	chr11p13	chr11	catalase	NM_001752
215073_s_at	0.000893825	up	1.86922	NR2F2	chr15q26	chr15	nuclear receptor subfamily 2, group F, member 2	AL554245
205376_at	0.0384539	down	1.86796	INPP4B	chr4q31.21	chr4	inositol polyphosphate-4-phosphatase, type II, 105kDa	NM_003866
206170_at	0.0629608	down	1.86637	ADRB2	chr5q31-q32	chr5	adrenoceptor beta 2, surface	NM_000024
232538_at	0.157626	down	1.8652			chr10		AK027226
225575_at	0.0535613	up	1.86426	LIFR	chr5p13-p12	chr5	leukemia inhibitory factor receptor alpha	AI680541
1556185_a_at	0.0261413	down	1.86345	STEAP4	chr7q21.12	chr7	STEAP family member 4	BC035072
210542_s_at	0.141613	up	1.86224	SLCO3A1	chr15q26	chr15	solute carrier organic anion transporter family, member 3A1	BC000585
210020_x_at	0.280163	down	1.86021	CALML3	chr10pter-p13	chr10	calmodulin-like 3	M58026
203016_s_at	0.0172864	up	1.8596	SSX2IP	chr1p22.3	chr1	synovial sarcoma, X breakpoint 2 interacting protein	AK001710
205064_at	0.0138363	down	1.85866	SPRR1B	chr1q21-q22	chr1	small proline-rich protein 1B	NM_003125
204130_at	0.133521	down	1.8567	HSD11B2	chr16q22	chr16	hydroxysteroid (11-beta) dehydrogenase 2	NM_000196
204475_at	0.0902358	up	1.85642	MMP1	chr11q22.3	chr11	matrix metallopeptidase 1 (interstitial collagenase)	NM_002421
223737_x_at	0.366301	up	1.85503	CHST9	chr18q11.2	chr18	carbohydrate (N-acetylgalactosamine 4-0) sulfotransferase 9	AF239821
209955_s_at	0.116305	up	1.85377	FAP	chr2q23	chr2	fibroblast activation protein, alpha	U76833
232914_s_at	0.0479532	down	1.85349	SYTL2	chr11q14	chr11	synaptotagmin-like 2	AB046817
237953_at	0.1822	up	1.85116			chr2		AI092511
219918_s_at	0.122144	up	1.85096	ASPM	chr1q31	chr1	asp (abnormal spindle) homolog, microcephaly associated (Drosophila)	NM_018123
239823_at	0.0693665	up	1.84982			chr7		AW206286
206696_at	0.033121	up	1.84747	GPR143	chrXp22.3	chrX	G protein-coupled receptor 143	NM_000273
239605_x_at	0.132762	up	1.84691			chr9		AI743727
238778_at	0.00713567	up	1.84621	MPP7	chr10p12.1	chr10	membrane protein, palmitoylated 7 (MAGUK p55 subfamily member 7)	AI244661
215993_at	0.0843338	up	1.84566			chr5		AF070543
204415_at	0.236748	down	1.84558	IFI6	chr1p35	chr1	interferon, alpha-inducible protein 6	NM_022873
210085_s_at	0.0356826	down	1.84189	ANXA9	chr1q21	chr1	annexin A9	AF230929
230043_at	0.00264053	down	1.84156	MUC20	chr3q29	chr3	mucin 20, cell surface associated	AI168678
219836_at	0.119607	up	1.84039	ZBED2	chr3q13.2	chr3	zinc finger, BED-type containing 2	NM_024508
1554140_at	0.233765	up	1.84008	WDR78	chr1p31.3	chr1	WD repeat domain 78	BC032406
235706_at	0.191111	up	1.83987	CPM	chr12q14.3	chr12	carboxypeptidase M	AW663908
220576_at	0.0787791	up	1.83869	PGAP1	chr2q33.1	chr2	post-GPI attachment to proteins 1	NM_024989
201601_x_at	0.280091	down	1.83858	IFITM1///IFITM2	chr11p15.5	chr11	interferon induced transmembrane protein 1///interferon induced transmembrane protein 2	NM_003641
212978_at	0.0328027	up	1.83788	LRRC8B	chr1p22.2	chr1	leucine rich repeat containing 8 family, member B	AU146004
229125_at	0.110544	down	1.83769	KANK4	chr1p31.3	chr1	KN motif and ankyrin repeat domains 4	AA456955
231817_at	0.122715	up	1.837	USP53	chr4q26	chr4	ubiquitin specific peptidase 53	H25097
238794_at	0.011938	up	1.836	SFR1	chr10q25.1	chr10	SWI5-dependent recombination repair 1	N23586
243461_at	0.0401035	up	1.83587			chr20		BF590303
224204_x_at	0.023826	up	1.83519	ARNTL2	chr12p12.2-p11.2	chr12	aryl hydrocarbon receptor nuclear translocator-like 2	AF231339
223159_s_at	0.0288184	up	1.83421	NEK6	chr9q33.3-q34.11	chr9	NIMA (never in mitosis gene a)-related kinase 6	BC000101
1554906_a_at	0.200942	up	1.83353	MPHOSPH6	chr16q23.3	chr16	M-phase phosphoprotein 6	BC029395
210355_at	0.016111	up	1.83288	PTHLH	chr12p12.1-p11.2	chr12	parathyroid hormone-like hormone	J03580
213703_at	0.241058	up	1.83181	LINC00342	chr2q11.2	chr2	long intergenic non-protein coding RNA 342	W95043
217767_at	0.00887777	down	1.83128	C3	chr19p13.3-p13.2	chr19	complement component 3	NM_000064
221773_at	0.0100895	up	1.83091	ELK3	chr12q23	chr12	ELK3, ETS-domain protein (SRF accessory protein 2)	AW575374
227828_s_at	0.0898235	up	1.83017	FAM176A	chr2p12	chr2	family with sequence similarity 176, member A	AV700753
203143_s_at	0.0188143	up	1.82896	KIAA0040	chr1q24-q25	chr1	KIAA0040	T79953
214012_at	0.131179	up	1.82527	ERAP1	chr5q15	chr5	endoplasmic reticulum aminopeptidase 1	BE551138
218546_at	0.0246733	up	1.82434	C1orf115	chr1q41	chr1	chromosome 1 open reading frame 115	NM_024709
225597_at	0.117847	up	1.82434	SLC45A4	chr8q24.3	chr8	solute carrier family 45, member 4	AI346128
219631_at	0.0227288	up	1.82284	LRP12	chr8q22.2	chr8	low density lipoprotein receptor-related protein 12	NM_024937
244268_x_at	0.000268102	up	1.82283	LOC646214	chr15q11.2	chr15	p21 protein (Cdc42/Rac)-activated kinase 2 pseudogene	BF435769
227399_at	0.179697	up	1.82079	VGLL3	chr3p12.1	chr3	vestigial like 3 (Drosophila)	AI754423
219531_at	0.0409675	up	1.8197	CEP72	chr5p15.33	chr5	centrosomal protein 72kDa	NM_018140
204388_s_at	0.0571017	up	1.81811	MAOA	chrXp11.3	chrX	monoamine oxidase A	NM_000240
232231_at	0.0101495	up	1.81635	RUNX2	chr6p21	chr6	runt-related transcription factor 2	AL353944
241765_at	0.31322	up	1.8161	CPM	chr12q14.3	chr12	carboxypeptidase M	AI469884
1553613_s_at	0.00631169	down	1.81563	FOXC1	chr6p25	chr6	forkhead box C1	NM_001453
225728_at	0.0694773	down	1.81474	SORBS2	chr4q35.1	chr4	sorbin and SH3 domain containing 2	AI659533
224694_at	0.00135639	up	1.81418	ANTXR1	chr2p13.1	chr2	anthrax toxin receptor 1	AF279145
221561_at	0.0234003	up	1.81351	SOAT1	chr1q25	chr1	sterol O-acyltransferase 1	L21934
201505_at	0.0715819	up	1.81345	LAMB1	chr7q22	chr7	laminin, beta 1	NM_002291
235857_at	0.087523	down	1.81313	KCTD11	chr17p13.1	chr17	potassium channel tetramerisation domain containing 11	AI859242
44783_s_at	0.0885778	down	1.81164	HEY1	chr8q21	chr8	hairy/enhancer-of-split related with YRPW motif 1	R61374
214621_at	0.391125	down	1.80973	GYS2	chr12p12.2	chr12	glycogen synthase 2 (liver)	S70004
1556134_a_at	0.125334	down	1.80946	B3GNT5///LOC100505668	chr3q28	chr3	UDP-GlcNAc:betaGal beta-1,3-N-acetylglucosaminyltransferase 5///uncharacterized LOC100505668	BC013229
203015_s_at	0.0530215	up	1.8088	SSX2IP	chr1p22.3	chr1	synovial sarcoma, X breakpoint 2 interacting protein	AW136988
219371_s_at	0.301295	up	1.80616	KLF2	chr19p13.11	chr19	Kruppel-like factor 2 (lung)	NM_016270
200783_s_at	0.014307	up	1.80599	STMN1	chr1p36.11	chr1	stathmin 1	NM_005563
226364_at	0.112033	up	1.80598	HIP1	chr7q11.23	chr7	huntingtin interacting protein 1	AU145049
204555_s_at	0.276039	up	1.80547	PPP1R3D	chr20q13.3	chr20	protein phosphatase 1, regulatory subunit 3D	NM_006242
208877_at	0.0195465	up	1.80517	PAK2	chr3q29	chr15	p21 protein (Cdc42/Rac)-activated kinase 2	W74494
226022_at	0.0293783	down	1.80491	SASH1	chr6q24.3	chr6	SAM and SH3 domain containing 1	AU144882
35148_at	0.00141978	down	1.8049	TJP3	chr19p13.3	chr19	tight junction protein 3 (zona occludens 3)	AC005954
207002_s_at	0.078774	up	1.80472	PLAGL1	chr6q24-q25	chr6	pleiomorphic adenoma gene-like 1	NM_002656
224793_s_at	0.0084542	up	1.80417	TGFBR1	chr9q22	chr9	transforming growth factor, beta receptor 1	AA604375
205192_at	0.0484793	up	1.80341	MAP3K14	chr17q21	chr17	mitogen-activated protein kinase kinase kinase 14	NM_003954
235626_at	0.00573936	up	1.80306	CAMK1D	chr10p13	chr10	calcium/calmodulin-dependent protein kinase ID	AA835485
224215_s_at	0.0554113	up	1.80211	DLL1	chr6q27	chr6	delta-like 1 (Drosophila)	AF196571
201510_at	0.00341144	down	1.80203	ELF3	chr1q32.2	chr1	E74-like factor 3 (ets domain transcription factor, epithelial-specific )	AF017307
226600_at	0.0136283	up	1.79908	TMTC3	chr12q21.32	chr12	transmembrane and tetratricopeptide repeat containing 3	AA428286
213273_at	0.027217	down	1.79804	ODZ4	chr11q14.1	chr11	odz, odd Oz/ten-m homolog 4 (Drosophila)	BF112171
229674_at	0.0366425	up	1.79777	SERTAD4	chr1q32.1-q41	chr1	SERTA domain containing 4	AL035414
204472_at	0.103997	down	1.79712	GEM	chr8q13-q21	chr8	GTP binding protein overexpressed in skeletal muscle	NM_005261
205580_s_at	0.130594	up	1.79536	HRH1	chr3p25	chr3	histamine receptor H1	D28481
41577_at	0.0451942	up	1.79278	PPP1R16B	chr20q11.23	chr20	protein phosphatase 1, regulatory subunit 16B	AB020630
231766_s_at	0.167889	down	1.78945	COL12A1	chr6q12-q13	chr6	collagen, type XII, alpha 1	U73778
208436_s_at	0.0284495	down	1.78943	IRF7	chr11p15.5	chr11	interferon regulatory factor 7	NM_004030
226467_at	0.0633891	up	1.78905	TMCO7	chr16q22.1	chr16	transmembrane and coiled-coil domains 7	AK022750
233478_at	0.0286068	up	1.78728			chr3		AF143877
205273_s_at	0.0282205	up	1.78603	PITRM1	chr10p15.2	chr10	pitrilysin metallopeptidase 1	NM_014968
213800_at	0.173195	up	1.78595	CFH	chr1q32	chr1	complement factor H	X04697
239624_at	0.168225	down	1.78406			chr2		AA725362
237830_at	0.0403708	up	1.78275			chr6		AA700206
209170_s_at	0.0688064	up	1.78217	GPM6B	chrXp22.2	chrX	glycoprotein M6B	AF016004
232105_at	0.083933	down	1.78126			chr1		AU148391
223158_s_at	0.0196697	up	1.78072	NEK6	chr9q33.3-q34.11	chr9	NIMA (never in mitosis gene a)-related kinase 6	BE616825
206628_at	0.146591	down	1.78067	SLC5A1	chr22q12.3	chr22	solute carrier family 5 (sodium/glucose cotransporter), member 1	NM_000343
203019_x_at	0.0565681	up	1.7784	SSX2IP	chr1p22.3	chr1	synovial sarcoma, X breakpoint 2 interacting protein	NM_014021
222608_s_at	0.11876	up	1.77817	ANLN	chr7p15-p14	chr7	anillin, actin binding protein	AK023208
239292_at	0.15959	up	1.77778			chr3		AA825563
228401_at	0.138372	up	1.77642	ATAD2	chr8q24.13	chr8	ATPase family, AAA domain containing 2	AI656807
1556331_a_at	0.271659	up	1.77537			chr5		BC035063
240991_at	0.139217	down	1.77515			chr8		AI732596
212956_at	0.0279833	up	1.77371	TBC1D9	chr4q31.21	chr4	TBC1 domain family, member 9 (with GRAM domain)	AI348094
201042_at	0.326119	up	1.77347	TGM2	chr20q12	chr20	transglutaminase 2 (C polypeptide, protein-glutamine-gamma-glutamyltransferase)	AL031651
227816_at	0.053586	up	1.77189	NTN1	chr17p13-p12	chr17	netrin 1	BF591483
203797_at	0.00966634	up	1.77036	VSNL1	chr2p24.3	chr2	visinin-like 1	AF039555
238756_at	0.295886	up	1.77025	GAS2L3	chr12q23.1	chr12	growth arrest-specific 2 like 3	AI860012
241693_at	0.0966608	up	1.77017			chr18		BF246603
214724_at	0.118157	up	1.76921	DIXDC1	chr11q23.1	chr11	DIX domain containing 1	AF070621
231577_s_at	0.0498274	up	1.76867	GBP1	chr1p22.2	chr1	guanylate binding protein 1, interferon-inducible	AW014593
238625_at	0.371995	down	1.76831	C1orf168	chr1p32.2	chr1	chromosome 1 open reading frame 168	AI452457
1554352_s_at	0.00766687	up	1.76616	DENND4A	chr15q22.31	chr15	DENN/MADD domain containing 4A	BC041706
203961_at	0.0198538	down	1.76614	NEBL	chr10p12	chr10	nebulette	AL157398
226621_at	0.0026039	up	1.76475	OSMR	chr5p13.1	chr5	oncostatin M receptor	AI133452
213880_at	0.3196	up	1.76467	LGR5	chr12q22-q23	chr12	leucine-rich repeat containing G protein-coupled receptor 5	AL524520
235048_at	0.137247	up	1.76418	FAM169A	chr5q13.3	chr5	family with sequence similarity 169, member A	AV720650
224027_at	0.140744	down	1.76412	CCL28	chr5p12	chr5	chemokine (C-C motif) ligand 28	AF110384
201185_at	0.0341728	down	1.76347	HTRA1	chr10q26.3	chr10	HtrA serine peptidase 1	NM_002775
202206_at	0.14413	up	1.76136	ARL4C	chr2q37.1	chr2	ADP-ribosylation factor-like 4C	AW450363
213355_at	0.133196	down	1.75954	ST3GAL6	chr3q12.1	chr3	ST3 beta-galactoside alpha-2,3-sialyltransferase 6	AI989567
1554292_a_at	0.0480637	up	1.7595	UHRF1BP1L	chr12q23.1	chr12	UHRF1 binding protein 1-like	BC014891
238804_at	0.0396459	down	1.75918			chr3		AI433468
228775_at	0.021611	up	1.75866	EMC3	chr3p25.3	chr3	ER membrane protein complex subunit 3	W44578
215446_s_at	0.167134	up	1.75763	LOX	chr5q23.2	chr5	lysyl oxidase	L16895
229310_at	0.0718222	up	1.75735	KLHL29	chr2p24.1	chr2	kelch-like 29 (Drosophila)	BE465475
218418_s_at	0.0709621	down	1.75707	KANK2	chr19p13.2	chr19	KN motif and ankyrin repeat domains 2	NM_015493
203637_s_at	0.0228263	up	1.75694	MID1	chrXp22	chrX	midline 1 (Opitz/BBB syndrome)	NM_000381
224189_x_at	0.0587702	up	1.75621	EHF	chr11p12	chr11	ets homologous factor	AF124438
215125_s_at	0.0658443	up	1.7556	UGT1A1///UGT1A10///UGT1A3///UGT1A4///UGT1A5///UGT1A6///UGT1A7///UGT1A8///UGT1A9	chr2q37	chr2	UDP glucuronosyltransferase 1 family, polypeptide A1///UDP glucuronosyltransferase 1 family, polypeptide A10///UDP glucuronosyltransferase 1 family, polypeptide A3///UDP glucuronosyltransferase 1 family, polypeptide A4///UDP glucuronosyltransferase 1 family, polypeptide A5///UDP glucuronosyltransferase 1 family, polypeptide A6///UDP glucuronosyltransferase 1 family, polypeptide A7///UDP glucurono…	AV691323
203453_at	0.0376753	down	1.75406	SCNN1A	chr12p13	chr12	sodium channel, non-voltage-gated 1 alpha subunit	NM_001038
213258_at	0.00838173	up	1.75289	TFPI	chr2q32	chr2	tissue factor pathway inhibitor (lipoprotein-associated coagulation inhibitor)	BF511231
232001_at	0.0185033	up	1.75287	LOC439949	chr10p14	chr10	uncharacterized LOC439949	AW193600
219789_at	0.223043	down	1.75239	NPR3	chr5p14-p13	chr5	natriuretic peptide receptor C/guanylate cyclase C (atrionatriuretic peptide receptor C)	AI628360
1553158_at	0.271125	up	1.75213	CEP19	chr3q29	chr3	centrosomal protein 19kDa	AY099509
219054_at	0.116977	down	1.75118	NPR3	chr5p14-p13	chr5	natriuretic peptide receptor C/guanylate cyclase C (atrionatriuretic peptide receptor C)	NM_024563
235438_at	0.0778572	up	1.75033			chr8		AW162011
224516_s_at	0.00291694	down	1.74936	CXXC5	chr5q31.2	chr5	CXXC finger protein 5	BC006428
227295_at	0.036244	up	1.74759	IKBIP	chr12q23.1	chr12	IKBKB interacting protein	AW182575
205916_at	0.193928	down	1.74742	S100A7	chr1q21	chr1	S100 calcium binding protein A7	NM_002963
228523_at	0.0957609	down	1.74732	NANOS1	chr10q26.11	chr10	nanos homolog 1 (Drosophila)	AW970089
204254_s_at	0.0605012	up	1.7458	VDR	chr12q13.11	chr12	vitamin D (1,25- dihydroxyvitamin D3) receptor	NM_000376
204041_at	0.182087	up	1.74563	MAOB	chrXp11.23	chrX	monoamine oxidase B	NM_000898
202207_at	0.157659	up	1.74519	ARL4C	chr2q37.1	chr2	ADP-ribosylation factor-like 4C	BG435404
239129_at	0.0268913	up	1.74452			chr9		AA521218
201108_s_at	0.064376	up	1.74406	THBS1	chr15q15	chr15	thrombospondin 1	BF055462
41644_at	0.0746008	down	1.74307	SASH1	chr6q24.3	chr6	SAM and SH3 domain containing 1	AB018333
219850_s_at	0.0693008	up	1.74158	EHF	chr11p12	chr11	ets homologous factor	NM_012153
231270_at	0.100437	up	1.74149	CA13///LOC100507258	chr8q21.2	chr8	carbonic anhydrase XIII///uncharacterized LOC100507258	BF111998
205171_at	0.0376489	up	1.74129	PTPN4	chr2q14.2	chr2	protein tyrosine phosphatase, non-receptor type 4 (megakaryocyte)	NM_002830
229130_at	0.0635854	down	1.7405			chr4		AU145323
210519_s_at	0.0320168	down	1.73982	NQO1	chr16q22.1	chr16	NAD(P)H dehydrogenase, quinone 1	BC000906
204994_at	0.200598	down	1.73941	MX2	chr21q22.3	chr21	myxovirus (influenza virus) resistance 2 (mouse)	NM_002463
213457_at	0.174062	up	1.73849	MFHAS1	chr8p23.1	chr8	malignant fibrous histiocytoma amplified sequence 1	BF739959
219522_at	0.234205	up	1.73837	FJX1	chr11p13	chr11	four jointed box 1 (Drosophila)	NM_014344
204745_x_at	0.0264536	down	1.73738	MT1G	chr16q13	chr16	metallothionein 1G	NM_005950
232594_at	0.0647821	up	1.73728	HSBP1L1	chr18q23	chr18	heat shock factor binding protein 1-like 1	AK001829
232098_at	0.0250682	up	1.7371	DST///LOC100652766	chr6p12.1	chr6	dystonin///dystonin-like	AK025142
202686_s_at	0.0751514	up	1.73695	AXL	chr19q13.1	chr19	AXL receptor tyrosine kinase	NM_021913
232682_at	0.064641	up	1.73633	MREG	chr2q35	chr2	melanoregulin	BG167210
204378_at	0.00103936	down	1.73575	BCAS1	chr20q13.2	chr20	breast carcinoma amplified sequence 1	NM_003657
212741_at	0.0941095	up	1.73412	MAOA	chrXp11.3	chrX	monoamine oxidase A	AA923354
239946_at	0.0430936	up	1.73369			chr4		AA776723
207117_at	0.0542494	down	1.73305	ZNF117	chr7q11.21	chr7	zinc finger protein 117	NM_015852
221484_at	0.00509377	down	1.73197	B4GALT5	chr20q13.1-q13.2	chr20	UDP-Gal:betaGlcNAc beta 1,4- galactosyltransferase, polypeptide 5	BF691447
204621_s_at	0.145297	down	1.73174	NR4A2	chr2q22-q23	chr2	nuclear receptor subfamily 4, group A, member 2	AI935096
235439_at	0.0107946	up	1.73072	RBMS2	chr12q13.3	chr12	RNA binding motif, single stranded interacting protein 2	AL536268
222881_at	0.214397	up	1.72998	HPSE	chr4q21.3	chr4	heparanase	AF155510
206011_at	0.137978	up	1.72968	CASP1	chr11q23	chr11	caspase 1, apoptosis-related cysteine peptidase	AI719655
203980_at	0.089204	down	1.72963	FABP4	chr8q21	chr8	fatty acid binding protein 4, adipocyte	NM_001442
239809_at	0.0751006	down	1.72936			chr2		BF197708
228726_at	0.102801	down	1.7287	SERPINB1	chr6p25	chr6	serpin peptidase inhibitor, clade B (ovalbumin), member 1	AW512196
228734_at	0.0634326	up	1.72838			chr8		BF447286
211922_s_at	0.0273825	up	1.72761	CAT	chr11p13	chr11	catalase	AY028632
204326_x_at	0.0531644	down	1.72633	MT1X	chr16q13	chr16	metallothionein 1X	NM_002450
227432_s_at	0.0103959	down	1.72591			chr19		AI215106
214059_at	0.12274	down	1.72516	IFI44	chr1p31.1	chr1	Interferon-induced protein 44	BE049439
228323_at	0.156488	up	1.72505	CASC5	chr15q14	chr15	cancer susceptibility candidate 5	BF248364
238332_at	0.0283897	up	1.72452	ANKRD29	chr18q11.2	chr18	ankyrin repeat domain 29	AI307802
222848_at	0.110709	up	1.72447	CENPK	chr5q12.3	chr5	centromere protein K	BC005400
235457_at	0.0278879	down	1.72407	MAML2	chr11q21	chr11	mastermind-like 2 (Drosophila)	AI769569
222376_at	0.102847	up	1.72394			chr4		AV704017
205626_s_at	0.206138	up	1.72381	CALB1	chr8q21.3	chr8	calbindin 1, 28kDa	NM_004929
206114_at	0.0528689	down	1.72236	EPHA4	chr2q36.1	chr2	EPH receptor A4	NM_004438
229545_at	0.137811	down	1.72202	FERMT1	chr20p12.3	chr20	fermitin family member 1	BF591031
203574_at	0.107646	up	1.72198	NFIL3	chr9q22	chr9	nuclear factor, interleukin 3 regulated	NM_005384
212013_at	0.0236462	up	1.72132	PXDN	chr2p25	chr2	peroxidasin homolog (Drosophila)	D86983
203140_at	0.023152	up	1.71893	BCL6	chr3q27	chr3	B-cell CLL/lymphoma 6	NM_001706
229842_at	8.53647e-05	down	1.71874	ELF3	chr1q32.2	chr1	E74-like factor 3 (ets domain transcription factor, epithelial-specific )	AA527180
206276_at	0.188449	down	1.71871	LY6D	chr8q24	chr8	lymphocyte antigen 6 complex, locus D	NM_003695
1558815_at	0.0292726	down	1.71792	SORBS2	chr4q35.1	chr4	sorbin and SH3 domain containing 2	BC035329
204589_at	0.0886012	up	1.71778	NUAK1	chr12q23.3	chr12	NUAK family, SNF1-like kinase, 1	NM_014840
228654_at	0.064014	down	1.7161	SPIN4	chrXq11.1	chrX	spindlin family, member 4	AU145277
238755_at	0.198904	down	1.71589	RASSF10	chr11p15.2	chr11	Ras association (RalGDS/AF-6) domain family (N-terminal) member 10	AA876179
230193_at	0.0825063	up	1.7156	WDR66	chr12q24.31	chr12	WD repeat domain 66	AI479075
212135_s_at	0.0712327	down	1.71545	ATP2B4	chr1q32.1	chr1	ATPase, Ca++ transporting, plasma membrane 4	AW517686
1557813_at	0.0590462	up	1.71437			chr5		BF724621
217272_s_at	0.022085	up	1.7139	SERPINB13	chr18q21.3-q22	chr18	serpin peptidase inhibitor, clade B (ovalbumin), member 13	AJ001698
226864_at	0.0829603	up	1.71181	PKIA	chr8q21.12	chr8	protein kinase (cAMP-dependent, catalytic) inhibitor alpha	BF245954
239973_at	0.00855075	up	1.71117			chr7		AW450675
203908_at	0.0775621	up	1.71094	SLC4A4	chr4q21	chr4	solute carrier family 4, sodium bicarbonate cotransporter, member 4	NM_003759
228948_at	0.0917039	down	1.71081	EPHA4	chr2q36.1	chr2	EPH receptor A4	T15545
226423_at	0.050449	down	1.71072	PAQR8	chr6p12.1	chr6	progestin and adipoQ receptor family member VIII	AW006774
202856_s_at	0.00278366	down	1.71023	SLC16A3	chr17q25	chr17	solute carrier family 16, member 3 (monocarboxylic acid transporter 4)	NM_004207
1569788_at	0.244711	up	1.70818	ST8SIA1	chr12p12.1-p11.2	chr12	ST8 alpha-N-acetyl-neuraminide alpha-2,8-sialyltransferase 1	BC039019
210505_at	0.0815986	down	1.70804	ADH7	chr4q23-q24	chr4	alcohol dehydrogenase 7 (class IV), mu or sigma polypeptide	U07821
228771_at	0.0855437	up	1.70768	ADRBK2	chr22q12.1	chr22	adrenergic, beta, receptor kinase 2	AI651212
229374_at	0.056116	down	1.70748	EPHA4	chr2q36.1	chr2	EPH receptor A4	AI758962
237465_at	0.137962	up	1.70719	USP53	chr4q26	chr4	ubiquitin specific peptidase 53	BF196943
212136_at	0.0944472	down	1.70465	ATP2B4	chr1q32.1	chr1	ATPase, Ca++ transporting, plasma membrane 4	AW517686
1555564_a_at	0.259745	up	1.70428	CFI	chr4q25	chr4	complement factor I	BC020718
209365_s_at	0.00824116	down	1.70414	ECM1	chr1q21	chr1	extracellular matrix protein 1	U65932
209120_at	0.0259055	up	1.70403	NR2F2	chr15q26	chr15	nuclear receptor subfamily 2, group F, member 2	AL037401
204170_s_at	0.0161551	up	1.7036	CKS2	chr9q22	chr9	CDC28 protein kinase regulatory subunit 2	NM_001827
226702_at	0.0814506	down	1.70323	CMPK2	chr2p25.2	chr2	cytidine monophosphate (UMP-CMP) kinase 2, mitochondrial	AI742057
229213_at	0.0569596	up	1.70301	DIRC2	chr3q21.1	chr3	disrupted in renal carcinoma 2	AW450374
1552309_a_at	0.0603858	up	1.70212	NEXN	chr1p31.1	chr1	nexilin (F actin binding protein)	NM_144573
225372_at	0.0560062	down	1.7015	C10orf54	chr10q22.1	chr10	chromosome 10 open reading frame 54	AK024449
241762_at	0.0346589	down	1.70109	FBXO32	chr8q24.13	chr8	F-box protein 32	BF244402
205627_at	0.245503	down	1.70103	CDA	chr1p36.2-p35	chr1	cytidine deaminase	NM_001785
209189_at	0.0336555	down	1.70103	FOS	chr14q24.3	chr14	FBJ murine osteosarcoma viral oncogene homolog	BC004490
228748_at	0.0257046	up	1.70031	CD59	chr11p13	chr11	CD59 molecule, complement regulatory protein	AI653117
203854_at	0.363288	up	1.70003	CFI	chr4q25	chr4	complement factor I	NM_000204
205214_at	0.17279	up	1.69972	STK17B	chr2q32.3	chr2	serine/threonine kinase 17b	NM_004226
203962_s_at	0.0147716	down	1.69847	NEBL	chr10p12	chr10	nebulette	NM_006393
203144_s_at	0.0677195	up	1.69826	KIAA0040	chr1q24-q25	chr1	KIAA0040	NM_014656
210314_x_at	0.209709	up	1.69809	TNFSF13	chr17p13.1	chr17	tumor necrosis factor (ligand) superfamily, member 13	AF114013
203757_s_at	0.00188099	down	1.69751	CEACAM6	chr19q13.2	chr19	carcinoembryonic antigen-related cell adhesion molecule 6 (non-specific cross reacting antigen)	BC005008
209312_x_at	0.0950378	down	1.69688	HLA-DRB1///HLA-DRB4///HLA-DRB5///LOC100507709///LOC100507714	chr6p21.3	chr6	major histocompatibility complex, class II, DR beta 1///major histocompatibility complex, class II, DR beta 4///major histocompatibility complex, class II, DR beta 5///HLA class II histocompatibility antigen, DRB1-7 beta chain-like///HLA class II histocompatibility antigen, DRB1-7 beta chain-like	U65585
205117_at	0.0367859	down	1.69662	FGF1	chr5q31	chr5	fibroblast growth factor 1 (acidic)	X59065
226709_at	0.196273	up	1.69644	ROBO2	chr3p12.3	chr3	roundabout, axon guidance receptor, homolog 2 (Drosophila)	BE858548
218885_s_at	0.0844838	down	1.69499	GALNT12	chr9q22.33	chr9	UDP-N-acetyl-alpha-D-galactosamine:polypeptide N-acetylgalactosaminyltransferase 12 (GalNAc-T12)	NM_024642
224400_s_at	0.451342	up	1.69416	CHST9	chr18q11.2	chr18	carbohydrate (N-acetylgalactosamine 4-0) sulfotransferase 9	AF332473
208771_s_at	0.0327561	up	1.69301	LTA4H	chr12q22	chr12	leukotriene A4 hydrolase	J02959
1552703_s_at	0.181486	up	1.69276	CARD16///CASP1	chr11q23	chr11	caspase recruitment domain family, member 16///caspase 1, apoptosis-related cysteine peptidase	NM_052889
212012_at	0.0433404	up	1.69253	PXDN	chr2p25	chr2	peroxidasin homolog (Drosophila)	BF342851
235272_at	0.199809	down	1.69176	SBSN	chr19q13.13	chr19	suprabasin	AI814274
215342_s_at	0.196426	down	1.69143	RABGAP1L	chr1q24	chr1	RAB GTPase activating protein 1-like	AB019490
205174_s_at	0.172654	up	1.69052	QPCT	chr2p22.2	chr2	glutaminyl-peptide cyclotransferase	NM_012413
238028_at	0.150356	down	1.6905	C6orf132	chr6p21.1	chr6	chromosome 6 open reading frame 132	BE379393
1553768_a_at	0.0308954	down	1.69049	DCBLD1	chr6q22.1	chr6	discoidin, CUB and LCCL domain containing 1	NM_173674
1556267_at	0.171221	up	1.69049	C12orf28	chr12q15	chr12	chromosome 12 open reading frame 28	AK057785
215646_s_at	0.330208	down	1.69041	VCAN	chr5q14.3	chr5	versican	R94644
239136_at	0.0432202	down	1.68882	LOC728978	chr10q22.1	chr10	uncharacterized LOC728978	AI871120
236738_at	0.393421	down	1.68879	C3orf80	chr3q25.33	chr3	chromosome 3 open reading frame 80	AW057589
217604_at	0.0248139	up	1.68847			chr2		AI086530
210365_at	0.207726	down	1.687	LOC100506403///RUNX1	chr21q22.3	chr21	uncharacterized LOC100506403///runt-related transcription factor 1	D43967
202454_s_at	0.0089196	down	1.6865	ERBB3	chr12q13	chr12	v-erb-b2 erythroblastic leukemia viral oncogene homolog 3 (avian)	NM_001982
201506_at	0.293508	down	1.68627	LOC100652886///LOC100653157///TGFBI	chr5q31	chr5	uncharacterized LOC100652886///uncharacterized LOC100653157///transforming growth factor, beta-induced, 68kDa	NM_000358
242492_at	0.0305954	up	1.68575	CLNS1A	chr11q13.5-q14	chr11	chloride channel, nucleotide-sensitive, 1A	AA412065
229551_x_at	0.282304	up	1.68529	ZNF367	chr9q22|9q22.32	chr9	zinc finger protein 367	N62196
202746_at	0.0890575	up	1.685	ITM2A	chrXq13.3-Xq21.2	chrX	integral membrane protein 2A	AL021786
235117_at	0.0622755	up	1.68475	CHAC2	chr2p16	chr2	ChaC, cation transport regulator homolog 2 (E. coli)	AI191897
219806_s_at	0.106168	down	1.683	C11orf75	chr11q21	chr11	chromosome 11 open reading frame 75	NM_020179
229927_at	0.109448	down	1.68281	LEMD1	chr1q32.1	chr1	LEM domain containing 1	BE222220
206219_s_at	0.064256	down	1.68169	VAV1	chr19p13.2	chr19	vav 1 guanine nucleotide exchange factor	NM_005428
226450_at	0.0425432	down	1.6815	INSR	chr19p13.3-p13.2	chr19	insulin receptor	AV703054
1553298_at	0.313874	up	1.68078	C17orf77	chr17q25.1	chr17	chromosome 17 open reading frame 77	NM_152460
223690_at	0.0571927	down	1.68071	LTBP2	chr14q24	chr14	latent transforming growth factor beta binding protein 2	AF113211
209747_at	0.0357061	down	1.68053	TGFB3	chr14q24	chr14	transforming growth factor, beta 3	J03241
225778_at	0.0588856	up	1.68017	RBMS2	chr12q13.3	chr12	RNA binding motif, single stranded interacting protein 2	AI417362
227717_at	0.0348516	up	1.67922	ARHGEF37	chr5q32	chr5	Rho guanine nucleotide exchange factor (GEF) 37	BF939317
206176_at	0.077443	down	1.67912	BMP6	chr6p24-p23	chr6	bone morphogenetic protein 6	NM_001718
241763_s_at	0.12983	down	1.6791	FBXO32	chr8q24.13	chr8	F-box protein 32	BF244402
232471_at	0.0635177	up	1.67898			chr15		BE143535
222118_at	0.185656	up	1.67896	CENPN	chr16q23.2	chr16	centromere protein N	AK023669
234995_at	0.0546995	up	1.67841	SPICE1	chr3q13.2	chr3	spindle and centriole associated protein 1	AA668779
205768_s_at	0.0151293	down	1.67808	SLC27A2	chr15q21.2	chr15	solute carrier family 27 (fatty acid transporter), member 2	NM_003645
240120_at	0.0373545	down	1.67752			chr4		H72914
225626_at	0.240442	up	1.6775	PAG1	chr8q21.13	chr8	phosphoprotein associated with glycosphingolipid microdomains 1	AK000680
204334_at	0.0926523	down	1.67694	KLF7	chr2q32	chr2	Kruppel-like factor 7 (ubiquitous)	AA488672
236404_at	0.00733889	up	1.67623			chr6		AW197320
228847_at	0.0319281	up	1.67609	EXOC3	chr5p15.33	chr5	exocyst complex component 3	W69265
225915_at	0.0345407	down	1.67591	CAB39L	chr13q14.2	chr13	calcium binding protein 39-like	AL138875
211124_s_at	0.128486	up	1.67479	KITLG	chr12q22	chr12	KIT ligand	AF119835
216250_s_at	0.108576	down	1.67427	LPXN	chr11q12.1	chr18	leupaxin	X77598
214130_s_at	0.0169996	down	1.67395	LOC728802///PDE4DIP	chr1q12///chr1q21.1	chr1	myomegalin-like///phosphodiesterase 4D interacting protein	AI821791
208427_s_at	0.0177586	up	1.67361	ELAVL2	chr9p21	chr9	ELAV (embryonic lethal, abnormal vision, Drosophila)-like 2 (Hu antigen B)	NM_004432
220026_at	0.076646	down	1.67154	CLCA4	chr1p31-p22	chr1	chloride channel accessory 4	NM_012128
225438_at	0.0812796	up	1.67116	NUDCD1	chr8q23	chr8	NudC domain containing 1	BF445343
1552777_a_at	0.171954	up	1.67106	RAET1E	chr6q25.1	chr6	retinoic acid early transcript 1E	NM_139165
202350_s_at	0.197681	down	1.66969	LOC100506558///MATN2	chr8q22	chr8	uncharacterized LOC100506558///matrilin 2	NM_002380
233955_x_at	0.00167533	down	1.66923	CXXC5	chr5q31.2	chr5	CXXC finger protein 5	AK001782
210762_s_at	0.0912441	down	1.66789	DLC1	chr8p22	chr8	deleted in liver cancer 1	AF026219
223796_at	0.0727865	down	1.66699	CNTNAP3///CNTNAP3B	chr9p11.2///chr9p13.1	chr9	contactin associated protein-like 3///contactin associated protein-like 3B	AF333769
244069_at	0.0221209	up	1.66696			chr10		BE220584
1559051_s_at	0.225034	up	1.66656	MB21D1	chr6q13	chr6	Mab-21 domain containing 1	AK097148
206198_s_at	0.215129	down	1.66648	CEACAM7	chr19q13.2	chr19	carcinoembryonic antigen-related cell adhesion molecule 7	L31792
210619_s_at	0.0527396	down	1.66625	HYAL1	chr3p21.3-p21.2	chr3	hyaluronoglucosaminidase 1	AF173154
204544_at	0.228257	up	1.66507	HPS5	chr11p14	chr11	Hermansky-Pudlak syndrome 5	NM_007216
206060_s_at	0.179232	up	1.66461	PTPN22	chr1p13.2	chr1	protein tyrosine phosphatase, non-receptor type 22 (lymphoid)	NM_015967
232176_at	0.225709	down	1.66454	SLITRK6	chr13q31.1	chr13	SLIT and NTRK-like family, member 6	R70320
226136_at	0.0316467	up	1.66431	GLIPR1	chr12q21.2	chr12	GLI pathogenesis-related 1	N32834
211612_s_at	0.0234777	down	1.66426	IL13RA1	chrXq24	chrX	interleukin 13 receptor, alpha 1	U62858
204867_at	0.0926584	down	1.66424	GCHFR	chr15q15	chr15	GTP cyclohydrolase I feedback regulator	NM_005258
244414_at	0.0505876	down	1.66423			chr11		AI148006
240861_at	0.123277	up	1.66377			chr4		BF433219
205969_at	0.122027	up	1.66376	AADAC	chr3q25.1	chr3	arylacetamide deacetylase (esterase)	NM_001086
1557527_at	0.0430388	down	1.66322			chr21		BU789637
208269_s_at	0.252316	up	1.66276	ADAM28	chr8p21.2	chr8	ADAM metallopeptidase domain 28	NM_021777
229308_at	0.0126894	up	1.66275	ANKRD29	chr18q11.2	chr18	ankyrin repeat domain 29	AW273796
213792_s_at	0.113554	down	1.66196	INSR	chr19p13.3-p13.2	chr19	insulin receptor	AA485908
225911_at	0.113469	up	1.66187	NPNT	chr4q24	chr4	nephronectin	AL138410
205625_s_at	0.275283	up	1.6613	CALB1	chr8q21.3	chr8	calbindin 1, 28kDa	AW014927
202864_s_at	0.303845	down	1.66124	SP100	chr2q37.1	chr2	SP100 nuclear antigen	NM_003113
202363_at	0.18478	down	1.66119	SPOCK1	chr5q31.2	chr5	sparc/osteonectin, cwcv and kazal-like domains proteoglycan (testican) 1	AF231124
236641_at	0.25581	up	1.66118	KIF14	chr1q32.1	chr1	kinesin family member 14	AW183154
222996_s_at	0.00794482	down	1.66069	CXXC5	chr5q31.2	chr5	CXXC finger protein 5	BC002490
202998_s_at	0.0230545	down	1.66039	LOXL2	chr8p21.3	chr8	lysyl oxidase-like 2	NM_002318
225946_at	0.18925	up	1.66012	RASSF8	chr12p12.3	chr12	Ras association (RalGDS/AF-6) domain family (N-terminal) member 8	BG484552
1558846_at	0.0105722	down	1.65993	PNLIPRP3	chr10q25.3	chr10	pancreatic lipase-related protein 3	AL833418
227458_at	0.220196	up	1.65954	CD274	chr9p24	chr9	CD274 molecule	AI608902
205398_s_at	0.0748838	down	1.65952	SMAD3	chr15q22.33	chr15	SMAD family member 3	NM_005902
221485_at	0.00504279	down	1.65914	B4GALT5	chr20q13.1-q13.2	chr20	UDP-Gal:betaGlcNAc beta 1,4- galactosyltransferase, polypeptide 5	AL035683
221572_s_at	0.0616739	up	1.65765	SLC26A6	chr3p21.3	chr3	solute carrier family 26, member 6	AF288410
227804_at	0.124939	down	1.65743	TLCD1	chr17q11.2	chr17	TLC domain containing 1	BE328850
205513_at	0.0159717	down	1.65713	TCN1	chr11q11-q12	chr11	transcobalamin I (vitamin B12 binding protein, R binder family)	NM_001062
219232_s_at	0.353772	up	1.65711	EGLN3	chr14q13.1	chr14	egl nine homolog 3 (C. elegans)	NM_022073
204467_s_at	0.0812242	up	1.65708	SNCA	chr4q21	chr4	synuclein, alpha (non A4 component of amyloid precursor)	NM_000345
225478_at	0.117502	up	1.65656	MFHAS1	chr8p23.1	chr8	malignant fibrous histiocytoma amplified sequence 1	BE783723
204266_s_at	0.0364104	down	1.65627	CHKA	chr11q13.2	chr11	choline kinase alpha	NM_001277
1565525_a_at	0.0194885	down	1.65544	TCP11L2	chr12q23.3	chr12	t-complex 11 (mouse)-like 2	AF306673
1559062_at	0.280834	up	1.65465			chr11		BC035670
226525_at	0.174352	up	1.65424	STK17B	chr2q32.3	chr2	serine/threonine kinase 17b	N51102
212444_at	0.0335403	down	1.65402	GPRC5A	chr12p13-p12.3	chr12	G protein-coupled receptor, family C, group 5, member A	AA156240
205783_at	0.0562341	down	1.65395	KLK13	chr19q13.33	chr19	kallikrein-related peptidase 13	NM_015596
215723_s_at	0.1279	down	1.65318	PLD1	chr3q26	chr3	phospholipase D1, phosphatidylcholine-specific	AJ276230
215724_at	0.158988	down	1.65288	PLD1	chr3q26	chr3	phospholipase D1, phosphatidylcholine-specific	AJ276230
208937_s_at	0.00824417	down	1.65275	ID1	chr20q11	chr20	inhibitor of DNA binding 1, dominant negative helix-loop-helix protein	D13889
222740_at	0.230623	up	1.65248	ATAD2	chr8q24.13	chr8	ATPase family, AAA domain containing 2	AI925583
241738_at	0.063847	up	1.65061	ZNF250	chr8q24.3	chr8	zinc finger protein 250	AA478429
205769_at	0.0172661	down	1.64985	SLC27A2	chr15q21.2	chr15	solute carrier family 27 (fatty acid transporter), member 2	NM_003645
205483_s_at	0.110773	down	1.6492	ISG15	chr1p36.33	chr1	ISG15 ubiquitin-like modifier	NM_005101
212841_s_at	0.101966	up	1.64919	PPFIBP2	chr11p15.4	chr11	PTPRF interacting protein, binding protein 2 (liprin beta 2)	AI692180
1563111_a_at	0.162146	up	1.6488	PIGX	chr3q29	chr3	phosphatidylinositol glycan anchor biosynthesis, class X	AK000529
218585_s_at	0.228135	up	1.64872	DTL	chr1q32	chr1	denticleless E3 ubiquitin protein ligase homolog (Drosophila)	NM_016448
217165_x_at	0.0701324	down	1.64802	MT1F	chr16q13	chr16	metallothionein 1F	M10943
226026_at	0.03199	up	1.64792	DIRC2	chr3q21.1	chr3	disrupted in renal carcinoma 2	AI147467
210871_x_at	0.0860792	up	1.64785	SSX2IP	chr1p22.3	chr1	synovial sarcoma, X breakpoint 2 interacting protein	AL133046
202962_at	0.0137389	down	1.64726	KIF13B	chr8p12	chr8	kinesin family member 13B	NM_015254
239412_at	0.0337141	down	1.64676	IRF5	chr7q32	chr7	interferon regulatory factor 5	BF223643
226552_at	0.153754	down	1.64628	IER5L	chr9q34.11	chr9	immediate early response 5-like	BF110608
206101_at	0.135589	down	1.64597	ECM2	chr9q22.3	chr9	extracellular matrix protein 2, female organ and adipocyte specific	NM_001393
219267_at	0.0267098	down	1.64597	GLTP	chr12q24.11	chr12	glycolipid transfer protein	NM_016433
228955_at	0.16434	up	1.64568	LRP8	chr1p34	chr1	low density lipoprotein receptor-related protein 8, apolipoprotein e receptor	AL041761
238673_at	0.105896	up	1.64539	SAMD12	chr8q24.12	chr8	Sterile alpha motif domain containing 12	AV724325
213186_at	0.168177	up	1.64517	DZIP3	chr3q13.13	chr3	DAZ interacting protein 3, zinc finger	BG502305
217503_at	0.12548	up	1.64447	STK17B	chr2q32.3	chr2	serine/threonine kinase 17b	AA203487
236114_at	0.0404526	down	1.64415			chr21		AI798118
211138_s_at	0.019416	up	1.64342	KMO	chr1q42-q44	chr1	kynurenine 3-monooxygenase (kynurenine 3-hydroxylase)	BC005297
228758_at	0.0828234	up	1.6433	BCL6	chr3q27	chr3	B-cell CLL/lymphoma 6	AW264036
206324_s_at	0.0924222	up	1.6431	DAPK2	chr15q22.31	chr15	death-associated protein kinase 2	NM_014326
1570393_at	0.0237686	up	1.64305	EML5	chr14q31.3	chr14	echinoderm microtubule associated protein like 5	BC032685
229740_at	0.044125	down	1.64183	C17orf109	chr17q25.1	chr17	chromosome 17 open reading frame 109	BF478120
1570153_at	0.0564727	up	1.64087	CCDC169	chr13q13.3	chr13	coiled-coil domain containing 169	BC013944
219298_at	0.0440993	up	1.64057	ECHDC3	chr10p14	chr10	enoyl CoA hydratase domain containing 3	NM_024693
232744_x_at	0.133971	up	1.64011			chr6		BG485129
211555_s_at	0.163638	down	1.63961	GUCY1B3	chr4q31.3-q33	chr4	guanylate cyclase 1, soluble, beta 3	AF020340
232397_at	0.256611	up	1.63894	LOC100507039		chr2	uncharacterized LOC100507039	R14890
241766_at	0.193316	down	1.63885	LOC100509303		chr1	uncharacterized LOC100509303	AI654637
201162_at	0.122094	up	1.6369	IGFBP7	chr4q12	chr4	insulin-like growth factor binding protein 7	NM_001553
207375_s_at	0.041414	up	1.63667	IL15RA	chr10p15.1	chr10	interleukin 15 receptor, alpha	NM_002189
237252_at	0.0156108	up	1.63661	THBD	chr20p11.2	chr20	thrombomodulin	AW119113
227827_at	0.00386256	down	1.63661			chr4		AW138143
228057_at	0.131563	down	1.63594	DDIT4L	chr4q24	chr4	DNA-damage-inducible transcript 4-like	AA528140
230276_at	0.010401	down	1.63576	FAM49A	chr2p24.2	chr2	family with sequence similarity 49, member A	AI934342
238751_at	0.000527312	down	1.63486			chr4		AI343000
232797_at	0.014834	up	1.6346			chr2		AU144005
212148_at	0.0597309	down	1.63445	PBX1	chr1q23	chr1	pre-B-cell leukemia homeobox 1	AL049381
219313_at	0.02722	down	1.63393	GRAMD1C	chr3q13.31	chr3	GRAM domain containing 1C	NM_017577
219648_at	0.137336	up	1.63318	MREG	chr2q35	chr2	melanoregulin	NM_018000
219863_at	0.0299487	down	1.63253	HERC5	chr4q22.1	chr4	HECT and RLD domain containing E3 ubiquitin protein ligase 5	NM_016323
1564307_a_at	0.0332657	down	1.6319	A2ML1	chr12p13.31	chr12	alpha-2-macroglobulin-like 1	AL832750
212143_s_at	0.00850592	down	1.63155	IGFBP3	chr7p13-p12	chr7	insulin-like growth factor binding protein 3	BF340228
1553986_at	0.0206013	down	1.63146	RASEF	chr9q21.32	chr9	RAS and EF-hand domain containing	BC023566
225847_at	0.0425854	up	1.63123	NCEH1	chr3q26.31	chr3	neutral cholesterol ester hydrolase 1	AB037784
36499_at	0.123708	down	1.63029	CELSR2	chr1p21	chr1	cadherin, EGF LAG seven-pass G-type receptor 2 (flamingo homolog, Drosophila)	D87469
236044_at	0.17854	down	1.62972	PPAPDC1A	chr10q26.12	chr10	phosphatidic acid phosphatase type 2 domain containing 1A	BF130943
211456_x_at	0.0755238	down	1.62945	MT1P2	chr1q43	chr1	metallothionein 1 pseudogene 2	AF333388
204709_s_at	0.235295	up	1.62942	KIF23	chr15q23	chr15	kinesin family member 23	NM_004856
219389_at	0.145271	down	1.62922	SUSD4	chr1q41	chr1	sushi domain containing 4	NM_017982
206546_at	0.161726	up	1.62919	SYCP2	chr20q13.33	chr20	synaptonemal complex protein 2	NM_014258
241507_x_at	0.222008	down	1.62882			chr10		AA933082
229160_at	0.302534	up	1.62828	MUM1L1	chrXq22.3	chrX	melanoma associated antigen (mutated) 1-like 1	AI967987
244661_at	0.0132705	up	1.6281	SOAT1	chr1q25	chr1	sterol O-acyltransferase 1	AA946876
1554447_at	0.0388124	up	1.62805	JPX	chrXq13.2		JPX transcript, XIST activator (non-protein coding)	BC029480
202283_at	0.204762	up	1.62801	SERPINF1	chr17p13.3	chr17	serpin peptidase inhibitor, clade F (alpha-2 antiplasmin, pigment epithelium derived factor), member 1	NM_002615
236935_at	0.0435944	up	1.62709	PTPN4	chr2q14.2	chr2	protein tyrosine phosphatase, non-receptor type 4 (megakaryocyte)	AA088791
226837_at	0.216915	up	1.62691	SPRED1	chr15q14	chr15	sprouty-related, EVH1 domain containing 1	BE967019
227961_at	0.116349	down	1.62683	CTSB	chr8p22	chr8	cathepsin B	AA130998
235538_at	0.0364495	down	1.62662			chr1		T96989
228891_at	0.117648	down	1.62656	SEMA4D	chr9q22.2	chr9	sema domain, immunoglobulin domain (Ig), transmembrane domain (TM) and short cytoplasmic domain, (semaphorin) 4D	N93399
221584_s_at	0.0402992	down	1.62626	KCNMA1	chr10q22.3	chr10	potassium large conductance calcium-activated channel, subfamily M, alpha member 1	U11058
243862_at	0.00711948	down	1.62562	RASEF	chr9q21.32	chr9	RAS and EF-hand domain containing	AW205358
204918_s_at	0.0309554	down	1.6256	MLLT3	chr9p22	chr9	myeloid/lymphoid or mixed-lineage leukemia (trithorax homolog, Drosophila); translocated to, 3	NM_004529
225008_at	0.04089	up	1.62551	ASPH	chr8q12.1	chr8	aspartate beta-hydroxylase	AW469351
1555420_a_at	0.0339314	down	1.62488	KLF7	chr2q32	chr2	Kruppel-like factor 7 (ubiquitous)	BC012919
213412_at	0.00304124	down	1.62412	TJP3	chr19p13.3	chr19	tight junction protein 3 (zona occludens 3)	NM_014428
209723_at	0.168136	down	1.624	SERPINB9	chr6p25	chr6	serpin peptidase inhibitor, clade B (ovalbumin), member 9	BC002538
216092_s_at	0.0434021	down	1.62249	SLC7A8	chr14q11.2	chr14	solute carrier family 7 (amino acid transporter light chain, L system), member 8	AL365347
209500_x_at	0.265425	up	1.6218	TNFSF12///TNFSF12-TNFSF13///TNFSF13	chr17p13///chr17p13.1	chr17	tumor necrosis factor (ligand) superfamily, member 12///TNFSF12-TNFSF13 readthrough///tumor necrosis factor (ligand) superfamily, member 13	AF114012
203749_s_at	0.021896	up	1.62139	RARA	chr17q21	chr17	retinoic acid receptor, alpha	AI806984
214129_at	0.0470513	down	1.62113	LOC728802///PDE4DIP	chr1q12///chr1q21.1	chr1	myomegalin-like///phosphodiesterase 4D interacting protein	AI821791
238482_at	0.0978023	down	1.62069	KLF7	chr2q32	chr2	Kruppel-like factor 7 (ubiquitous)	AL120562
203528_at	0.0253829	down	1.62027	SEMA4D	chr9q22.2	chr9	sema domain, immunoglobulin domain (Ig), transmembrane domain (TM) and short cytoplasmic domain, (semaphorin) 4D	NM_006378
234985_at	0.1698	up	1.61988	LDLRAD3	chr11p13	chr11	low density lipoprotein receptor class A domain containing 3	AW043782
226402_at	0.0400068	up	1.61951	CYP2U1	chr4q25	chr4	cytochrome P450, family 2, subfamily U, polypeptide 1	AK026498
230127_at	0.0377989	up	1.61901			chrX		AW044663
203856_at	0.0404931	up	1.61876	VRK1	chr14q32	chr14	vaccinia related kinase 1	NM_003384
1558378_a_at	0.0407395	down	1.61857	AHNAK2	chr14q32.33	chr14	AHNAK nucleoprotein 2	BC004283
204750_s_at	0.0304476	down	1.61847	DSC2	chr18q12.1	chr18	desmocollin 2	BF196457
222847_s_at	0.441374	up	1.61844	EGLN3	chr14q13.1	chr14	egl nine homolog 3 (C. elegans)	AI378406
227350_at	0.139407	up	1.61831	HELLS	chr10q24.2	chr10	helicase, lymphoid-specific	AI889959
200862_at	0.0199169	down	1.61769	DHCR24	chr1p32.3	chr1	24-dehydrocholesterol reductase	NM_014762
225541_at	0.178149	up	1.61737	RPL22L1	chr3q26.2	chr3	ribosomal protein L22-like 1	BE274422
227742_at	0.232503	down	1.61733	CLIC6	chr21q22.12	chr21	chloride intracellular channel 6	AI638295
206102_at	0.0262398	up	1.61705	GINS1	chr20p11.21	chr20	GINS complex subunit 1 (Psf1 homolog)	NM_021067
226863_at	0.0715333	up	1.61673	FAM110C	chr2p25.3	chr2	family with sequence similarity 110, member C	AI674565
244840_x_at	0.274377	up	1.61634	DOCK4	chr7q31.1	chr7	dedicator of cytokinesis 4	AW452588
225970_at	0.106603	up	1.61611	DDHD1	chr14q21	chr14	DDHD domain containing 1	AA029818
223570_at	0.21516	up	1.61473	MCM10	chr10p13	chr10	minichromosome maintenance complex component 10	AL136840
210904_s_at	0.00937788	down	1.61462	IL13RA1	chrXq24	chrX	interleukin 13 receptor, alpha 1	U81380
226142_at	0.0603911	up	1.61414	GLIPR1	chr12q21.2	chr12	GLI pathogenesis-related 1	AV682252
220197_at	0.00982745	down	1.61409	ATP6V0A4	chr7q34	chr7	ATPase, H+ transporting, lysosomal V0 subunit a4	NM_020632
226980_at	0.311656	up	1.61406	DEPDC1B	chr5q12.1	chr5	DEP domain containing 1B	AK001166
1555269_a_at	0.00105736	up	1.6138	ANO1	chr11q13.3	chr11	anoctamin 1, calcium activated chloride channel	BC033036
202267_at	0.120303	down	1.61355	LAMC2	chr1q25-q31	chr1	laminin, gamma 2	NM_005562
201467_s_at	0.0226309	down	1.61303	NQO1	chr16q22.1	chr16	NAD(P)H dehydrogenase, quinone 1	AI039874
232740_at	0.134249	up	1.61298	MCM3AP-AS1	chr21q22.3	chr21	MCM3AP antisense RNA 1 (non-protein coding)	BC002458
1566539_at	0.0326431	up	1.61293			chr3		AL050129
219582_at	0.0938361	up	1.61243	OGFRL1	chr6q13	chr6	opioid growth factor receptor-like 1	NM_024576
244439_at	0.196558	up	1.61143	SPRED1	chr15q14	chr15	sprouty-related, EVH1 domain containing 1	AW957786
218284_at	0.069119	down	1.61122	SMAD3	chr15q22.33	chr15	SMAD family member 3	NM_015400
1553031_at	0.0861171	down	1.6112	GPR115	chr6p12.3	chr6	G protein-coupled receptor 115	NM_153838
201842_s_at	0.144917	up	1.61095	EFEMP1	chr2p16	chr2	EGF containing fibulin-like extracellular matrix protein 1	AI826799
226436_at	0.211477	up	1.61079	RASSF4	chr10q11.21	chr10	Ras association (RalGDS/AF-6) domain family member 4	N49935
235651_at	0.159416	down	1.61055	TTC22	chr1p32.3	chr1	tetratricopeptide repeat domain 22	AV741130
226531_at	0.0603727	up	1.61036	ORAI1	chr12q24.31	chr12	ORAI calcium release-activated calcium modulator 1	AL530596
201468_s_at	0.0414021	down	1.61032	NQO1	chr16q22.1	chr16	NAD(P)H dehydrogenase, quinone 1	NM_000903
226844_at	0.159804	down	1.60923	MOB3B	chr9p21.2	chr9	MOB kinase activator 3B	AI375115
216836_s_at	0.0775074	down	1.60892	ERBB2	chr17q21.1	chr17	v-erb-b2 erythroblastic leukemia viral oncogene homolog 2, neuro/glioblastoma derived oncogene homolog (avian)	X03363
218236_s_at	0.00720279	up	1.60801	PRKD3	chr2p21	chr2	protein kinase D3	NM_005813
244623_at	0.382365	up	1.60779	KCNQ5	chr6q14	chr6	potassium voltage-gated channel, KQT-like subfamily, member 5	BF513800
219634_at	0.097451	down	1.60778	CHST11	chr12q	chr12	carbohydrate (chondroitin 4) sulfotransferase 11	NM_018413
207018_s_at	0.000917468	down	1.6075	RAB27B	chr18q21.2	chr18	RAB27B, member RAS oncogene family	NM_004163
202863_at	0.319971	down	1.60724	SP100	chr2q37.1	chr2	SP100 nuclear antigen	NM_003113
205228_at	0.0153533	up	1.60627	RBMS2	chr12q13.3	chr12	RNA binding motif, single stranded interacting protein 2	NM_002898
1562053_at	0.00806323	up	1.60614			chr4		BC043556
204422_s_at	0.431307	up	1.60591	FGF2	chr4q26	chr4	fibroblast growth factor 2 (basic)	NM_002006
238455_at	0.0252913	up	1.60589			chr10		AA329676
223383_at	0.00429752	down	1.60575	ZNRF1	chr16q23.1	chr16	zinc and ring finger 1, E3 ubiquitin protein ligase	AL136903
203824_at	0.422146	up	1.60523	TSPAN8	chr12q14.1-q21.1	chr12	tetraspanin 8	NM_004616
212662_at	0.129297	up	1.60518	PVR	chr19q13.2	chr19	poliovirus receptor	BE615277
228359_at	0.104558	down	1.60513	UBASH3B	chr11q24.1	chr11	ubiquitin associated and SH3 domain containing B	AA037664
240259_at	0.327342	down	1.60478	FLRT2///LOC100506718	chr14q24-q32	chr14	fibronectin leucine rich transmembrane protein 2///uncharacterized LOC100506718	AI188161
214099_s_at	0.018059	down	1.60377	LOC728802///PDE4DIP	chr1q12///chr1q21.1	chr1	myomegalin-like///phosphodiesterase 4D interacting protein	AK001619
203970_s_at	0.229844	up	1.60358	PEX3	chr6q24.2	chr6	peroxisomal biogenesis factor 3	NM_003630
211571_s_at	0.388139	down	1.60305	VCAN	chr5q14.3	chr5	versican	D32039
203440_at	0.236356	down	1.60275	CDH2	chr18q11.2	chr18	cadherin 2, type 1, N-cadherin (neuronal)	M34064
1570005_at	0.169552	down	1.60178			chr6		BC034596
232757_at	0.0172652	up	1.60154			chr8		AV705679
205267_at	0.0429333	up	1.6008	POU2AF1	chr11q23.1	chr11	POU class 2 associating factor 1	NM_006235
208711_s_at	0.013805	down	1.60065	CCND1	chr11q13	chr11	cyclin D1	BC000076
204222_s_at	0.110817	up	1.60053	GLIPR1	chr12q21.2	chr12	GLI pathogenesis-related 1	NM_006851
216316_x_at	0.157036	down	1.60035			chrX		X78713
214829_at	0.12517	up	1.60015	AASS	chr7q31.3	chr7	aminoadipate-semialdehyde synthase	AK023446
210399_x_at	0.0178591	down	1.59994	FUT6	chr19p13.3	chr19	fucosyltransferase 6 (alpha (1,3) fucosyltransferase)	U27336
242108_at	0.00336236	down	1.5991			chr12		AA001615
210643_at	0.21357	up	1.59906	TNFSF11	chr13q14	chr13	tumor necrosis factor (ligand) superfamily, member 11	AF053712
242905_at	0.140826	up	1.59862	PNO1	chr2p14	chr2	partner of NOB1 homolog (S. cerevisiae)	AV733347
238075_at	0.0265514	up	1.59704	CHEK1	chr11q24.2	chr11	checkpoint kinase 1	AA224205
239725_at	0.0458791	up	1.59665	PGAP1	chr2q33.1	chr2	post-GPI attachment to proteins 1	T90703
230312_at	0.107566	up	1.59512			chr7_gl000195_random		AI146812
228199_at	0.197095	up	1.59451	FAHD2B///FAHD2CP	chr2q11.1///chr2q11.2	chr2	fumarylacetoacetate hydrolase domain containing 2B///fumarylacetoacetate hydrolase domain containing 2C, pseudogene	AI271418
204026_s_at	0.018172	up	1.59436	ZWINT	chr10q21-q22	chr10	ZW10 interactor	NM_007057
204875_s_at	0.113787	down	1.5942	GMDS	chr6p25	chr6	GDP-mannose 4,6-dehydratase	NM_001500
227475_at	0.14718	up	1.59393	FOXQ1	chr6p25	chr6	forkhead box Q1	AI676059
209605_at	0.0682577	down	1.59377	TST	chr22q13.1	chr22	thiosulfate sulfurtransferase (rhodanese)	D87292
233002_at	0.0200389	up	1.59375	PPP4R4	chr14q32.2	chr14	protein phosphatase 4, regulatory subunit 4	AB046842
242981_at	0.0118661	up	1.5936					N79601
225622_at	0.331029	up	1.59353	PAG1	chr8q21.13	chr8	phosphoprotein associated with glycosphingolipid microdomains 1	AI860212
243179_at	0.0378155	up	1.59302			chr6		BG231554
201169_s_at	0.00644147	down	1.59272	BHLHE40	chr3p26	chr3	basic helix-loop-helix family, member e40	BG326045
210095_s_at	0.0173785	down	1.59112	IGFBP3	chr7p13-p12	chr7	insulin-like growth factor binding protein 3	M31159
213274_s_at	0.0354238	down	1.59104	CTSB	chr8p22	chr8	cathepsin B	AA020826
1557136_at	0.183418	up	1.59081	ATP13A4	chr3q29	chr3	ATPase type 13A4	BG059633
244008_at	0.0622161	up	1.59074	PARP8	chr5q11.1	chr5	poly (ADP-ribose) polymerase family, member 8	AW874263
205068_s_at	0.208558	down	1.59059	ARHGAP26	chr5q31	chr5	Rho GTPase activating protein 26	BE671084
208608_s_at	0.0814135	down	1.58986	SNTB1	chr8q23-q24	chr8	syntrophin, beta 1 (dystrophin-associated protein A1, 59kDa, basic component 1)	NM_021021
204393_s_at	0.212431	down	1.58915	ACPP	chr3q22.1	chr3	acid phosphatase, prostate	NM_001099
210827_s_at	0.0016757	down	1.58879	ELF3	chr1q32.2	chr1	E74-like factor 3 (ets domain transcription factor, epithelial-specific )	U73844
230069_at	0.160839	up	1.58847	SFXN1		chr5	sideroflexin 1	BF593817
227750_at	0.177299	down	1.58834	KALRN	chr3q21.2	chr3	kalirin, RhoGEF kinase	AL137629
203888_at	0.0244838	up	1.58799	THBD	chr20p11.2	chr20	thrombomodulin	NM_000361
203892_at	0.003246	down	1.58796	WFDC2	chr20q12-q13.2	chr20	WAP four-disulfide core domain 2	NM_006103
201641_at	0.211189	down	1.58702	BST2	chr19p13.1	chr19	bone marrow stromal cell antigen 2	NM_004335
205364_at	0.337487	down	1.5865	ACOX2	chr3p14.3	chr3	acyl-CoA oxidase 2, branched chain	NM_003500
240425_x_at	0.000137588	up	1.58588	ROBO2	chr3p12.3	chr3	roundabout, axon guidance receptor, homolog 2 (Drosophila)	R38403
208950_s_at	0.00211177	up	1.58552	ALDH7A1	chr5q31	chr5	aldehyde dehydrogenase 7 family, member A1	BC002515
228624_at	0.0267857	down	1.58511	TMEM144	chr4q32.1	chr4	transmembrane protein 144	AI432488
224428_s_at	0.131163	up	1.58497	CDCA7	chr2q31	chr2	cell division cycle associated 7	AY029179
204900_x_at	0.0134373	up	1.58457	SAP30	chr4q34.1	chr4	Sin3A-associated protein, 30kDa	NM_003864
210942_s_at	0.11927	down	1.58453	ST3GAL6	chr3q12.1	chr3	ST3 beta-galactoside alpha-2,3-sialyltransferase 6	AB022918
229534_at	0.201385	down	1.58447	ACOT4	chr14q24.3	chr14	acyl-CoA thioesterase 4	AA046424
222125_s_at	0.0420377	down	1.58423	P4HTM	chr3p21.31|3p21.3	chr3	prolyl 4-hydroxylase, transmembrane (endoplasmic reticulum)	BC000580
225275_at	0.208264	down	1.58406	EDIL3	chr5q14	chr5	EGF-like repeats and discoidin I-like domains 3	AA053711
241990_at	0.0146723	down	1.58373	RHOV	chr15q13.3	chr15	ras homolog family member V	BE547917
235289_at	0.121059	up	1.58268	EIF5A2	chr3q26.2	chr3	eukaryotic translation initiation factor 5A2	AV747725
230083_at	0.130552	up	1.58161	USP53	chr4q26	chr4	ubiquitin specific peptidase 53	AW188464
1557126_a_at	0.0458786	down	1.58121	PLD1	chr3q26	chr3	phospholipase D1, phosphatidylcholine-specific	AK091897
213931_at	0.181744	down	1.58115	ID2///ID2B	chr2p25///chr3p14.2	chr2	inhibitor of DNA binding 2, dominant negative helix-loop-helix protein///inhibitor of DNA binding 2B, dominant negative helix-loop-helix protein (pseudogene)	AI819238
230398_at	0.0167383	up	1.58033	TNS4	chr17q21.2	chr17	tensin 4	AA158731
212769_at	0.0466791	down	1.57991	TLE3	chr15q22	chr15	transducin-like enhancer of split 3 (E(sp1) homolog, Drosophila)	AI567426
230710_at	0.119467	down	1.57989	MIR210HG	chr11p15.5	chr11	MIR210 host gene (non-protein coding)	W05495
223125_s_at	0.00862322	down	1.57978	C1orf21	chr1q25	chr1	chromosome 1 open reading frame 21	AL563236
226216_at	0.157034	down	1.57899	INSR	chr19p13.3-p13.2	chr19	insulin receptor	W84556
213201_s_at	0.126007	down	1.5788	TNNT1	chr19q13.4	chr19	troponin T type 1 (skeletal, slow)	AJ011712
220520_s_at	0.223729	up	1.57865	NUP62CL	chrXq22.3	chrX	nucleoporin 62kDa C-terminal like	NM_017681
1554768_a_at	0.0306854	up	1.57792	MAD2L1	chr4q27	chr14	MAD2 mitotic arrest deficient-like 1 (yeast)	AF394735
213007_at	0.00918283	up	1.57771	FANCI	chr15q26.1	chr15	Fanconi anemia, complementation group I	W74442
1555929_s_at	0.145539	down	1.57678					BM873997
216336_x_at	0.0882719	down	1.57625	LOC100505584///MT1E	chr16q13	chr1	metallothionein-2-like///metallothionein 1E	AL031602
232746_at	0.316107	down	1.57612	CXCR7	chr2q37.3	chr2	Chemokine (C-X-C motif) receptor 7	BE552368
205593_s_at	0.199674	up	1.57572	PDE9A	chr21q22.3	chr21	phosphodiesterase 9A	NM_002606
1569652_at	0.0400615	down	1.57505	MLLT3	chr9p22	chr9	myeloid/lymphoid or mixed-lineage leukemia (trithorax homolog, Drosophila); translocated to, 3	BC030550
223058_at	0.00904773	down	1.57435	FAM107B	chr10p13	chr10	family with sequence similarity 107, member B	AL136885
208336_s_at	0.000730653	down	1.57368	TECR	chr19p13.12	chr19	trans-2,3-enoyl-CoA reductase	NM_004868
204682_at	0.0299886	down	1.57349	LTBP2	chr14q24	chr14	latent transforming growth factor beta binding protein 2	NM_000428
209762_x_at	0.43221	down	1.57341	SP110	chr2q37.1	chr2	SP110 nuclear body protein	AF280094
203640_at	0.0179051	up	1.57326	MBNL2	chr13q32.1	chr13	muscleblind-like splicing regulator 2	BE328496
206008_at	0.116355	down	1.57282	TGM1	chr14q11.2	chr14	transglutaminase 1 (K polypeptide epidermal type I, protein-glutamine-gamma-glutamyltransferase)	NM_000359
204972_at	0.165226	down	1.57274	OAS2	chr12q24.2	chr12	2'-5'-oligoadenylate synthetase 2, 69/71kDa	NM_016817
221159_at	0.0304184	down	1.57265			chr19		NM_016414
235296_at	0.181881	up	1.57249	EIF5A2	chr3q26.2	chr3	eukaryotic translation initiation factor 5A2	BG500474
203967_at	0.292659	up	1.57137	CDC6	chr17q21.3	chr17	cell division cycle 6 homolog (S. cerevisiae)	U77949
205922_at	0.335745	down	1.57125	VNN2	chr6q23-q24	chr6	vanin 2	NM_004665
1562921_at	0.149119	down	1.57111			chr22		BC040700
223599_at	0.35394	down	1.57106	TRIM6	chr11p15.4	chr11	tripartite motif containing 6	AF220030
231832_at	0.00287044	up	1.57041	GALNT4///POC1B-GALNT4	chr12q///chr12q21.33	chr12	UDP-N-acetyl-alpha-D-galactosamine:polypeptide N-acetylgalactosaminyltransferase 4 (GalNAc-T4)///POC1B-GALNT4 readthrough	AI890347
204146_at	0.178853	up	1.5704	RAD51AP1	chr12p13.2-p13.1	chr12	RAD51 associated protein 1	BE966146
205428_s_at	0.350145	down	1.5694	CALB2	chr16q22.2	chr16	calbindin 2	NM_001740
1568932_at	0.25403	down	1.56913					BC034636
228988_at	0.159514	up	1.56882	ZNF711	chrXq21.1	chrX	zinc finger protein 711	AU157017
205063_at	0.224654	up	1.56838	GEMIN2	chr14q13	chr14	gem (nuclear organelle) associated protein 2	NM_003616
217763_s_at	0.0365674	up	1.56792	RAB31	chr18p11.3	chr18	RAB31, member RAS oncogene family	NM_006868
222486_s_at	0.179701	down	1.56787	ADAMTS1	chr21q21.2	chr21	ADAM metallopeptidase with thrombospondin type 1 motif, 1	AF060152
204619_s_at	0.370527	down	1.56774	VCAN	chr5q14.3	chr5	versican	BF590263
229304_s_at	0.0303799	up	1.56773	MLF1IP	chr4q35.1	chr4	MLF1 interacting protein	AA460299
212570_at	0.0489101	down	1.56708	ENDOD1	chr11q21	chr11	endonuclease domain containing 1	AL573201
1554717_a_at	0.271394	up	1.56677	PDE4D	chr5q12	chr5	phosphodiesterase 4D, cAMP-specific	BC008390
213849_s_at	0.166808	down	1.56669	PPP2R2B	chr5q32	chr5	protein phosphatase 2, regulatory subunit B, beta	AA974416
204846_at	0.299829	up	1.56615	CP	chr3q23-q25	chr3	ceruloplasmin (ferroxidase)	NM_000096
223556_at	0.32701	up	1.56585	HELLS	chr10q24.2	chr10	helicase, lymphoid-specific	AF155827
218309_at	0.0317428	down	1.56489	CAMK2N1	chr1p36.12	chr1	calcium/calmodulin-dependent protein kinase II inhibitor 1	NM_018584
225871_at	0.00683425	down	1.56439	STEAP2	chr7q21.13	chr7	STEAP family member 2, metalloreductase	BF680588
239091_at	0.043493	up	1.56324			chr3		AA497043
227626_at	0.111787	down	1.56319	PAQR8	chr6p12.1	chr6	progestin and adipoQ receptor family member VIII	AI655524
210117_at	0.166826	up	1.56254	SPAG1	chr8q22.2	chr8	sperm associated antigen 1	AF311312
234725_s_at	0.147336	down	1.56227	SEMA4B	chr15q25	chr15	sema domain, immunoglobulin domain (Ig), transmembrane domain (TM) and short cytoplasmic domain, (semaphorin) 4B	AK026133
227480_at	0.19618	up	1.56193	SUSD2	chr22q11-q12	chr22	sushi domain containing 2	Z92546
204614_at	0.0396751	up	1.56158	SERPINB2	chr18q21.3	chr18	serpin peptidase inhibitor, clade B (ovalbumin), member 2	NM_002575
204942_s_at	0.00651501	down	1.56126	ALDH3B2	chr11q13	chr11	aldehyde dehydrogenase 3 family, member B2	NM_000695
232174_at	0.0761696	up	1.56121			chr8		AA480392
225820_at	0.0269526	up	1.56025	PHF17	chr4q26-q27	chr4	PHD finger protein 17	AV646599
206300_s_at	0.109834	up	1.56007	PTHLH	chr12p12.1-p11.2	chr12	parathyroid hormone-like hormone	NM_002820
210130_s_at	0.102803	down	1.55961	TM7SF2	chr11q13	chr11	transmembrane 7 superfamily member 2	AF096304
46323_at	0.0198062	up	1.55894	CANT1	chr17q25.3	chr17	calcium activated nucleotidase 1	AL120741
202464_s_at	0.104801	down	1.55862	PFKFB3	chr10p15.1	chr10	6-phosphofructo-2-kinase/fructose-2,6-biphosphatase 3	NM_004566
237291_at	0.00610576	up	1.55853	PRORSD1P	chr2p16.1	chr2	prolyl-tRNA synthetase associated domain containing 1, pseudogene	AI695007
212573_at	0.0255042	down	1.55822	ENDOD1	chr11q21	chr11	endonuclease domain containing 1	AF131747
209602_s_at	0.116686	up	1.55791	GATA3	chr10p15	chr10	GATA binding protein 3	AI796169
223385_at	0.220565	up	1.55775	CYP2S1	chr19q13.1	chr19	cytochrome P450, family 2, subfamily S, polypeptide 1	AF335278
210873_x_at	0.00686371	down	1.55773	APOBEC3A	chr22q13.1-q13.2	chr22	apolipoprotein B mRNA editing enzyme, catalytic polypeptide-like 3A	U03891
207126_x_at	0.0393938	up	1.55747	UGT1A1///UGT1A10///UGT1A4///UGT1A6///UGT1A8///UGT1A9	chr2q37	chr2	UDP glucuronosyltransferase 1 family, polypeptide A1///UDP glucuronosyltransferase 1 family, polypeptide A10///UDP glucuronosyltransferase 1 family, polypeptide A4///UDP glucuronosyltransferase 1 family, polypeptide A6///UDP glucuronosyltransferase 1 family, polypeptide A8///UDP glucuronosyltransferase 1 family, polypeptide A9	NM_000463
201847_at	0.140417	up	1.55646	LIPA///LOC100507575	chr10q23.2-q23.3	chr10	lipase A, lysosomal acid, cholesterol esterase///uncharacterized LOC100507575	NM_000235
209016_s_at	0.00368764	down	1.55644	KRT7	chr12q13.13	chr12	keratin 7	BC002700
1556942_at	0.237686	up	1.5562			chr8		AL832732
240824_at	0.0119293	up	1.55589			chr10		AI076185
216199_s_at	0.0348456	down	1.55553	MAP3K4	chr6q26	chr6	mitogen-activated protein kinase kinase kinase 4	AL109942
219429_at	0.224515	down	1.55544	FA2H	chr16q23	chr16	fatty acid 2-hydroxylase	NM_024306
226247_at	0.0151564	up	1.55503	PLEKHA1	chr10q26.13	chr10	pleckstrin homology domain containing, family A (phosphoinositide binding specific) member 1	AI346026
236081_at	0.160257	up	1.55499	SNCA	chr4q21	chr4	synuclein, alpha (non A4 component of amyloid precursor)	AI929792
218883_s_at	0.00927007	up	1.55477	MLF1IP	chr4q35.1	chr4	MLF1 interacting protein	NM_024629
222581_at	0.046422	up	1.55441	XPR1	chr1q25.1	chr1	xenotropic and polytropic retrovirus receptor 1	AF089744
228302_x_at	0.0453217	down	1.55412	CAMK2N1	chr1p36.12	chr1	calcium/calmodulin-dependent protein kinase II inhibitor 1	AW162846
230653_at	0.351102	down	1.55374			chr5		AI469960
213113_s_at	0.111598	up	1.55337	SLC43A3	chr11q11	chr11	solute carrier family 43, member 3	AI630178
205150_s_at	0.274329	down	1.55315	TRIL	chr7p14.3	chr7	TLR4 interactor with leucine-rich repeats	AV724192
216740_at	0.111165	down	1.55313			chr6		AK024851
235987_at	0.098661	up	1.55277	PRKXP1	chr15q26.3	chr15	protein kinase, X-linked, pseudogene 1	AI983986
238451_at	0.0131094	up	1.5514	MPP7	chr10p12.1	chr10	membrane protein, palmitoylated 7 (MAGUK p55 subfamily member 7)	BF693302
225755_at	0.0342855	down	1.55113	KLHDC8B	chr3p21.31	chr3	kelch domain containing 8B	AI160540
218995_s_at	0.101521	up	1.55097	EDN1	chr6p24.1	chr6	endothelin 1	NM_001955
242849_at	0.0968318	down	1.55072			chr6		AI798701
240170_at	0.155414	up	1.55045			chr17		H71224
211653_x_at	0.120954	down	1.55034	AKR1C2///LOC100653286	chr10p15-p14	chr10	aldo-keto reductase family 1, member C2 (dihydrodiol dehydrogenase 2; bile acid binding protein; 3-alpha hydroxysteroid dehydrogenase, type III)///aldo-keto reductase family 1 member C2-like	M33376
219768_at	0.147522	down	1.54982	VTCN1	chr1p13.1	chr1	V-set domain containing T cell activation inhibitor 1	NM_024626
216010_x_at	0.0314264	down	1.54976	FUT3	chr19p13.3	chr19	fucosyltransferase 3 (galactoside 3(4)-L-fucosyltransferase, Lewis blood group)	D89324
221123_x_at	0.106751	down	1.5495	FBXO16///ZNF395	chr8p21.1	chr8	F-box protein 16///zinc finger protein 395	NM_018660
213428_s_at	0.0816115	up	1.5495	COL6A1	chr21q22.3	chr21	collagen, type VI, alpha 1	AA292373
1552685_a_at	0.0199272	down	1.54944	GRHL1	chr2p25.1	chr2	grainyhead-like 1 (Drosophila)	NM_014552
202817_s_at	0.332307	up	1.54933	SS18	chr18q11.2	chr18	synovial sarcoma translocation, chromosome 18	NM_005637
205759_s_at	0.0107935	down	1.54794	SULT2B1	chr19q13.3	chr19	sulfotransferase family, cytosolic, 2B, member 1	NM_004605
209760_at	0.0112914	up	1.54793	KIAA0922	chr4q31.3	chr4	KIAA0922	AL136932
239346_at	0.106492	up	1.54735			chr12		AI097560
223084_s_at	0.0276475	down	1.54651	CCNDBP1	chr15q14-q15	chr15	cyclin D-type binding-protein 1	AF246144
1570439_at	0.00917669	down	1.54619			chr6		AF130093
204807_at	0.135521	up	1.54549	TMEM5	chr12q14.2	chr12	transmembrane protein 5	BF224146
235786_at	0.046327	up	1.54521					AI806781
228245_s_at	0.230552	up	1.54507	LOC100509445///LOC728715///OVOS2	chr12p11.21///chr12p13.31	chr12	uncharacterized LOC100509445///ovostatin homolog 2-like///ovostatin 2	AW594320
213599_at	0.0899756	up	1.54496	OIP5	chr15q15.1	chr15	Opa interacting protein 5	BE045993
1553127_a_at	0.0195167	up	1.54381	RNF168	chr3q29	chr3	ring finger protein 168, E3 ubiquitin protein ligase	BC033791
243546_at	0.0354813	down	1.54376			chr11		BF514585
228824_s_at	0.0167073	down	1.54321	PTGR1	chr9q31.3	chr9	prostaglandin reductase 1	BE566894
216594_x_at	0.111692	down	1.54289	AKR1C1	chr10p15-p14	chr10	aldo-keto reductase family 1, member C1 (dihydrodiol dehydrogenase 1; 20-alpha (3-alpha)-hydroxysteroid dehydrogenase)	S68290
226615_at	0.090079	up	1.54287	XPR1	chr1q25.1	chr1	xenotropic and polytropic retrovirus receptor 1	BE439489
1559067_a_at	0.00113876	up	1.54282	LOC158402	chr9q32	chr9	Uncharacterized LOC158402	AI199398
228273_at	0.266655	up	1.54266	PRR11	chr17q22	chr17	proline rich 11	BG165011
213591_at	0.0417074	up	1.54206	ALDH7A1	chr5q31	chr5	aldehyde dehydrogenase 7 family, member A1	AU149534
207279_s_at	0.00676206	down	1.54188	NEBL	chr10p12	chr10	nebulette	NM_016365
235266_at	0.252143	up	1.54059	ATAD2	chr8q24.13	chr8	ATPase family, AAA domain containing 2	AI139629
227061_at	0.229521	down	1.54048			chr3		AI088063
235074_at	0.0939097	up	1.53968	SPRED1	chr15q14	chr15	sprouty-related, EVH1 domain containing 1	BF342524
201841_s_at	0.156808	down	1.53916	HSPB1	chr7q11.23	chr7	heat shock 27kDa protein 1	NM_001540
211651_s_at	0.105265	up	1.53914	LAMB1	chr7q22	chr7	laminin, beta 1	M20206
218990_s_at	0.175302	down	1.53876	SPRR3	chr1q21-q22	chr1	small proline-rich protein 3	NM_005416
203936_s_at	0.318935	down	1.53855	MMP9	chr20q11.2-q13.1	chr20	matrix metallopeptidase 9 (gelatinase B, 92kDa gelatinase, 92kDa type IV collagenase)	NM_004994
220145_at	0.0390952	up	1.53845	MAP9	chr4q32.1	chr4	microtubule-associated protein 9	NM_024826
239999_at	0.13235	up	1.53843	LINC00478	chr21q21.1	chr21	long intergenic non-protein coding RNA 478	N66393
233413_at	0.281957	up	1.53841			chr4		AU156421
226905_at	0.140311	up	1.53835	FAM101B	chr17p13	chr17	family with sequence similarity 101, member B	BG036514
204359_at	0.177795	down	1.53777	FLRT2///LOC100506718	chr14q24-q32	chr14	fibronectin leucine rich transmembrane protein 2///uncharacterized LOC100506718	NM_013231
214085_x_at	0.020623	up	1.53722	GLIPR1	chr12q21.2	chr12	GLI pathogenesis-related 1	AI912583
215172_at	0.105038	up	1.53717	PTPN20A///PTPN20B	chr10q11.22	chr10	protein tyrosine phosphatase, non-receptor type 20A///protein tyrosine phosphatase, non-receptor type 20B	AL050040
229362_at	0.0478289	up	1.53611	PUS10	chr2p16.1	chr2	pseudouridylate synthase 10	AA878516
204120_s_at	0.0104868	up	1.53605	ADK	chr10q22|10q11-q24	chr10	adenosine kinase	NM_001123
223709_s_at	0.260351	down	1.53586	WNT10A	chr2q35	chr2	wingless-type MMTV integration site family, member 10A	AY009400
227703_s_at	0.174662	down	1.53526	SYTL4	chrXq21.33	chrX	synaptotagmin-like 4	AL391688
203918_at	0.0454878	down	1.53502	PCDH1	chr5q31.3	chr5	protocadherin 1	NM_002587
217617_at	0.0243441	down	1.53483			chr1		AW451711
214710_s_at	0.0342064	up	1.5345	CCNB1	chr5q12	chr5	cyclin B1	BE407516
202869_at	0.258117	down	1.53381	OAS1	chr12q24.2	chr12	2'-5'-oligoadenylate synthetase 1, 40/46kDa	NM_016816
210139_s_at	0.0376976	up	1.53368	PMP22	chr17p12	chr17	peripheral myelin protein 22	L03203
215100_at	0.049618	down	1.53338	ADTRP	chr6p24.1	chr6	androgen-dependent TFPI-regulating protein	AL022724
212151_at	0.0100088	down	1.53248	PBX1	chr1q23	chr1	pre-B-cell leukemia homeobox 1	BF967998
1565886_at	0.0298002	up	1.53226			chr15		W04694
200762_at	0.321528	down	1.53216	DPYSL2	chr8p22-p21	chr8	dihydropyrimidinase-like 2	NM_001386
205680_at	0.209769	down	1.53208	MMP10	chr11q22.3	chr11	matrix metallopeptidase 10 (stromelysin 2)	NM_002425
226534_at	0.238527	up	1.5319	KITLG	chr12q22	chr12	KIT ligand	AI446414
242300_at	0.178064	up	1.53125			chr17		BF432276
204329_s_at	0.324607	up	1.53115	ZNF202	chr11q23.3	chr11	zinc finger protein 202	N46430
213680_at	0.226216	down	1.53065	KRT6B	chr12q13.13	chr12	keratin 6B	AI831452
242671_at	0.220277	up	1.53043			chrX		BF055144
200838_at	0.109802	down	1.53013	CTSB	chr8p22	chr8	cathepsin B	NM_001908
205122_at	0.0162901	up	1.5298	MSANTD3-TMEFF1///TMEFF1	chr9q///chr9q31	chr9	MSANTD3-TMEFF1 readthrough///transmembrane protein with EGF-like and two follistatin-like domains 1	BF439316
205394_at	0.155603	up	1.52917	CHEK1	chr11q24.2	chr11	checkpoint kinase 1	NM_001274
236856_x_at	0.0371727	down	1.52902					AI740460
223382_s_at	0.00828043	down	1.52878	ZNRF1	chr16q23.1	chr16	zinc and ring finger 1, E3 ubiquitin protein ligase	AL136903
206375_s_at	0.230138	down	1.52873	HSPB3	chr5q11.2	chr5	heat shock 27kDa protein 3	NM_006308
205250_s_at	0.00176057	up	1.52872	CEP290	chr12q21.32	chr12	centrosomal protein 290kDa	NM_014684
228325_at	0.251806	up	1.52852	KIAA0146	chr8q11.21	chr8	KIAA0146	AI363213
218717_s_at	0.116735	down	1.52849	LEPREL1	chr3q28	chr3	leprecan-like 1	NM_018192
230100_x_at	0.0160602	up	1.52828	PAK1	chr11q13-q14	chr11	p21 protein (Cdc42/Rac)-activated kinase 1	AU147145
223544_at	0.00666983	down	1.52819	TMEM79	chr1q22	chr1	transmembrane protein 79	BC005094
226810_at	0.00409613	up	1.52809	OGFRL1	chr6q13	chr6	opioid growth factor receptor-like 1	BE500942
227949_at	0.436292	up	1.52795	PHACTR3	chr20q13.32-q13.33	chr20	phosphatase and actin regulator 3	AL357503
223551_at	0.138372	up	1.52709	PKIB	chr6q22.31	chr6	protein kinase (cAMP-dependent, catalytic) inhibitor beta	AF225513
230009_at	0.0284309	up	1.52617	FAM118B	chr11q24.2	chr11	family with sequence similarity 118, member B	AI936072
209360_s_at	0.013306	down	1.52586	LOC100506403///RUNX1	chr21q22.3	chr21	uncharacterized LOC100506403///runt-related transcription factor 1	D43968
209774_x_at	0.28101	up	1.52555	CXCL2	chr4q21	chr4	chemokine (C-X-C motif) ligand 2	M57731
1564308_a_at	0.0145249	up	1.52396	MPP7	chr10p12.1	chr10	membrane protein, palmitoylated 7 (MAGUK p55 subfamily member 7)	AK057360
219174_at	0.0469333	up	1.52379	IFT74	chr9p21.2	chr9	intraflagellar transport 74 homolog (Chlamydomonas)	NM_025103
225474_at	0.0240764	up	1.5234	MAGI1	chr3p14.1	chr3	membrane associated guanylate kinase, WW and PDZ domain containing 1	AI141556
213338_at	0.00658411	up	1.52267	TMEM158	chr3p21.3	chr3	transmembrane protein 158 (gene/pseudogene)	BF062629
224996_at	0.0272071	up	1.52266	ASPH	chr8q12.1	chr8	aspartate beta-hydroxylase	N30209
225798_at	0.0119048	up	1.52241	JAZF1	chr7p15.2-p15.1	chr7	JAZF zinc finger 1	AL047908
235638_at	0.0254096	up	1.52138	RASSF6	chr4q13.3	chr4	Ras association (RalGDS/AF-6) domain family member 6	AI167789
225242_s_at	0.370616	down	1.52087	CCDC80	chr3q13.2	chr3	coiled-coil domain containing 80	AW303375
202831_at	0.241787	down	1.52061	GPX2	chr14q24.1	chr14	glutathione peroxidase 2 (gastrointestinal)	NM_002083
241801_at	0.213869	up	1.51994	PGAP1	chr2q33.1	chr2	post-GPI attachment to proteins 1	AW084937
215729_s_at	0.31202	down	1.51988	VGLL1	chrXq26.3	chrX	vestigial like 1 (Drosophila)	BE542323
202935_s_at	0.0332302	down	1.51979	SOX9	chr17q23	chr17	SRY (sex determining region Y)-box 9	AI382146
205698_s_at	0.479277	up	1.51975	MAP2K6	chr17q24.3	chr17	mitogen-activated protein kinase kinase 6	NM_002758
210895_s_at	0.289178	up	1.51964	CD86	chr3q21	chr3	CD86 molecule	L25259
202904_s_at	0.214985	up	1.51942	LSM5	chr7p14.3	chr7	LSM5 homolog, U6 small nuclear RNA associated (S. cerevisiae)	NM_012322
225945_at	0.0376454	up	1.5194	ZNF655	chr7q22.1	chr7	zinc finger protein 655	BF219240
218352_at	0.0211818	up	1.51905	RCBTB1	chr13q14	chr13	regulator of chromosome condensation (RCC1) and BTB (POZ) domain containing protein 1	NM_018191
210166_at	0.0209747	down	1.51899	TLR5	chr1q41-q42	chr1	toll-like receptor 5	AF051151
221003_s_at	0.148569	down	1.51894	CAB39L	chr13q14.2	chr13	calcium binding protein 39-like	NM_030925
242902_at	0.116796	down	1.51847	CYMP	chr1p13.3	chr1	chymosin pseudogene	AI479358
202017_at	0.0262955	down	1.51816	EPHX1	chr1q42.1	chr1	epoxide hydrolase 1, microsomal (xenobiotic)	NM_000120
1556284_at	0.176386	up	1.51807	PPA2	chr4q25	chr4	pyrophosphatase (inorganic) 2	AF086012
242773_at	0.208506	down	1.51792	SLC5A1	chr22q12.3	chr22	solute carrier family 5 (sodium/glucose cotransporter), member 1	AI274308
209457_at	0.264614	down	1.51788	DUSP5	chr10q25	chr10	dual specificity phosphatase 5	U16996
201887_at	0.0353193	down	1.51612	IL13RA1	chrXq24	chrX	interleukin 13 receptor, alpha 1	NM_001560
210461_s_at	0.00282618	down	1.51606	ABLIM1	chr10q25	chr10	actin binding LIM protein 1	BC002448
219688_at	0.0499185	up	1.51601	BBS7	chr4q27	chr4	Bardet-Biedl syndrome 7	NM_018190
236487_at	0.124926	up	1.51564	SCLT1	chr4q28.2	chr4	sodium channel and clathrin linker 1	AW513286
221916_at	0.270878	down	1.51559	NEFL	chr8p21	chr8	neurofilament, light polypeptide	BF055311
244261_at	0.0264841	up	1.51543	IL28RA	chr1p36.11	chr1	interleukin 28 receptor, alpha (interferon, lambda receptor)	AW340139
212124_at	0.143965	down	1.51538	ZMIZ1	chr10q22.3	chr10	zinc finger, MIZ-type containing 1	AF070622
223611_s_at	0.0170022	down	1.51502	LNX1	chr4q12	chr4	ligand of numb-protein X 1, E3 ubiquitin protein ligase	AI738919
1563088_a_at	0.0106241	up	1.51494	LOC284837	chr21q22.3	chr21	uncharacterized LOC284837	BC034348
232138_at	0.0198341	up	1.51484	MBNL2	chr13q32.1	chr13	Muscleblind-like splicing regulator 2	AW276914
222450_at	0.272656	down	1.51462	PMEPA1	chr20q13.31-q13.33	chr20	prostate transmembrane protein, androgen induced 1	AL035541
212636_at	0.136279	up	1.51441	QKI	chr6q26	chr6	QKI, KH domain containing, RNA binding	AL031781
1555419_a_at	0.0204314	down	1.51437	ASAH1	chr8p22	chr8	N-acylsphingosine amidohydrolase (acid ceramidase) 1	BC016828
219750_at	0.0107303	down	1.51432	TMEM144	chr4q32.1	chr4	transmembrane protein 144	NM_018342
219825_at	0.251538	down	1.51365	CYP26B1	chr2p13.2	chr2	cytochrome P450, family 26, subfamily B, polypeptide 1	NM_019885
226212_s_at	0.22727	down	1.5135	INSR	chr19p13.3-p13.2	chr19	insulin receptor	AV726689
202936_s_at	0.126455	down	1.5132	SOX9	chr17q23	chr17	SRY (sex determining region Y)-box 9	NM_000346
230835_at	0.108858	down	1.51314	KRTDAP	chr19q13.12	chr19	keratinocyte differentiation-associated protein	W69083
1559170_at	0.394805	down	1.51311			chr18		AK092114
221973_at	0.0286075	up	1.51243	LOC100506076///LOC100506123	chr2q11	chr2	uncharacterized LOC100506076///uncharacterized LOC100506123	AI983904
210510_s_at	0.0050704	up	1.51217	NRP1	chr10p12	chr10	neuropilin 1	AF145712
235567_at	0.0137636	down	1.51198	RORA	chr15q22.2	chr15	RAR-related orphan receptor A	AA034012
1552739_s_at	0.139731	up	1.51165	ST7L	chr1p13.2	chr1	suppression of tumorigenicity 7 like	NM_138729
227051_at	0.14665	up	1.51144			chr21		AU157716
219735_s_at	0.0193202	down	1.51124	TFCP2L1	chr2q14	chr2	transcription factor CP2-like 1	NM_014553
218532_s_at	0.354968	up	1.51093	FAM134B	chr5p15.1	chr5	family with sequence similarity 134, member B	NM_019000
203085_s_at	0.0372295	down	1.51068	TGFB1	chr19q13.1	chr19	transforming growth factor, beta 1	BC000125
205034_at	0.1612	up	1.51022	CCNE2	chr8q22.1	chr8	cyclin E2	NM_004702
203504_s_at	0.159814	down	1.50962	ABCA1	chr9q31.1	chr9	ATP-binding cassette, sub-family A (ABC1), member 1	NM_005502
216243_s_at	0.195693	down	1.5096	IL1RN	chr2q14.2	chr2	interleukin 1 receptor antagonist	BE563442
226636_at	0.114438	down	1.50957	PLD1	chr3q26	chr3	phospholipase D1, phosphatidylcholine-specific	AI378587
201348_at	0.0205198	down	1.50907	GPX3	chr5q23	chr5	glutathione peroxidase 3 (plasma)	NM_002084
211465_x_at	0.011013	down	1.50885	FUT6	chr19p13.3	chr19	fucosyltransferase 6 (alpha (1,3) fucosyltransferase)	U27335
203225_s_at	0.00612435	down	1.50864	RFK	chr9q21.13	chr9	riboflavin kinase	NM_018339
203972_s_at	0.143868	up	1.50669	PEX3	chr6q24.2	chr6	peroxisomal biogenesis factor 3	AB035307
217523_at	0.0469951	up	1.50637	CD44	chr11p13	chr11	CD44 molecule (Indian blood group)	AV700298
219132_at	0.0110543	down	1.50561	PELI2	chr14q21	chr14	pellino E3 ubiquitin protein ligase family member 2	NM_021255
238725_at	0.137875	up	1.50555	IRF1	chr5q31.1	chr5	interferon regulatory factor 1	AW392551
220159_at	0.0329586	up	1.50535	ABCA11P	chr4p16.3	chr4	ATP-binding cassette, sub-family A (ABC1), member 11, pseudogene	NM_024903
203882_at	0.0216471	down	1.50488	IRF9	chr14q11.2	chr14	interferon regulatory factor 9	NM_006084
207029_at	0.0263072	up	1.50458	KITLG	chr12q22	chr12	KIT ligand	NM_000899
216504_s_at	0.0490662	up	1.50429	SLC39A8	chr4q22-q24	chr4	solute carrier family 39 (zinc transporter), member 8	AL049963
206618_at	0.181499	up	1.50371	IL18R1	chr2q12	chr2	interleukin 18 receptor 1	NM_003855
223199_at	0.0164839	down	1.50363	MKNK2	chr19p13.3	chr19	MAP kinase interacting serine/threonine kinase 2	AA404592
236027_at	0.0192874	up	1.50347	SFR1	chr10q25.1	chr10	SWI5-dependent recombination repair 1	N23587
239543_s_at	0.162412	up	1.50334			chr2		AW275049
227354_at	0.356301	up	1.50323	PAG1	chr8q21.13	chr8	phosphoprotein associated with glycosphingolipid microdomains 1	BF589359
225373_at	0.0139776	down	1.50297	C10orf54	chr10q22.1	chr10	chromosome 10 open reading frame 54	BE271644
202351_at	0.0350674	up	1.50282	ITGAV	chr2q31-q32	chr2	integrin, alpha V	AI093579
217762_s_at	0.0346761	up	1.50276	RAB31	chr18p11.3	chr18	RAB31, member RAS oncogene family	BE789881
203037_s_at	0.0241251	up	1.50226	MTSS1	chr8p22	chr8	metastasis suppressor 1	NM_014751
232278_s_at	0.179093	up	1.50155	DEPDC1	chr1p31.2	chr1	DEP domain containing 1	AJ278112
211538_s_at	0.140109	down	1.5015	HSPA2	chr14q24.1	chr14	heat shock 70kDa protein 2	U56725
1557094_at	0.0381623	up	1.50127	LOC100652762		chr10	uncharacterized LOC100652762	BC029890
244548_at	0.348809	down	1.50072			chr5		AI189587
232935_at	0.0236715	up	1.50049			chr13		AA569225
233713_at	0.0232845	up	1.50045			chr1		AK022181
236798_at	0.0427528	up	1.50024	LOC100505687		chr3	uncharacterized LOC100505687	AW268719
205992_s_at	0.480859	down	1.49982	IL15	chr4q31	chr4	interleukin 15	NM_000585
223878_at	0.264884	down	1.49934	INPP4B	chr4q31.21	chr4	inositol polyphosphate-4-phosphatase, type II, 105kDa	BC005273
240024_at	0.289808	down	1.49931	SEC14L2	chr22q12.2	chr22	SEC14-like 2 (S. cerevisiae)	AI571796
221425_s_at	0.122896	up	1.49906	ISCA1	chr9q21.33	chr19	iron-sulfur cluster assembly 1 homolog (S. cerevisiae)	NM_030940
226576_at	0.289078	down	1.49903	ARHGAP26	chr5q31	chr5	Rho GTPase activating protein 26	AI768563
1556824_at	0.40248	up	1.49849					AF147445
202917_s_at	0.196756	down	1.49831	S100A8	chr1q21	chr1	S100 calcium binding protein A8	NM_002964
222449_at	0.241676	down	1.49735	PMEPA1	chr20q13.31-q13.33	chr20	prostate transmembrane protein, androgen induced 1	AL035541
209657_s_at	0.11064	up	1.49706	HSF2	chr6q22.31	chr6	heat shock transcription factor 2	M65217
218807_at	0.121667	down	1.49597	VAV3	chr1p13.3	chr1	vav 3 guanine nucleotide exchange factor	NM_006113
210735_s_at	0.174243	down	1.49524	CA12	chr15q22	chr15	carbonic anhydrase XII	BC000278
212190_at	0.283395	down	1.49508	SERPINE2	chr2q33-q35	chr2	serpin peptidase inhibitor, clade E (nexin, plasminogen activator inhibitor type 1), member 2	AL541302
228867_at	0.138492	up	1.49491	TATDN3	chr1q32.3	chr1	TatD DNase domain containing 3	BE541548
204279_at	0.231698	up	1.4949	PSMB9	chr6p21.3	chr6	proteasome (prosome, macropain) subunit, beta type, 9 (large multifunctional peptidase 2)	NM_002800
202269_x_at	0.280509	up	1.49434	GBP1	chr1p22.2	chr1	guanylate binding protein 1, interferon-inducible	BC002666
231967_at	0.258165	up	1.49382	PHF20L1	chr8q24.22	chr8	PHD finger protein 20-like 1	AI913146
223679_at	0.114714	up	1.4918	CTNNB1	chr3p21	chr3	catenin (cadherin-associated protein), beta 1, 88kDa	AF130085
1555867_at	0.287162	down	1.491	GNG4	chr1q42.3	chr1	guanine nucleotide binding protein (G protein), gamma 4	BM666010
209406_at	0.342948	up	1.4907	BAG2	chr6p12.1-p11.2	chr6	BCL2-associated athanogene 2	AF095192
225604_s_at	0.432217	up	1.49033	GLIPR2///LOC100652973	chr9p13.3	chr9	GLI pathogenesis-related 2///uncharacterized LOC100652973	AA284532
200644_at	0.250524	down	1.49026	MARCKSL1	chr1p35.1	chr1	MARCKS-like 1	NM_023009
213469_at	0.140314	up	1.48976	PGAP1	chr2q33.1	chr2	post-GPI attachment to proteins 1	AV705244
204948_s_at	0.219523	up	1.48943	FST	chr5q11.2	chr5	follistatin	NM_013409
214681_at	0.265811	down	1.48865	GK	chrXp21.3	chrX	glycerol kinase	AI830490
1560579_s_at	0.168352	up	1.48852	LOC100506392	chr1p13-p12	chr1	uncharacterized LOC100506392	BC023568
224791_at	0.191076	up	1.4885	ASAP1	chr8q24.1-q24.2	chr8	ArfGAP with SH3 domain, ankyrin repeat and PH domain 1	AW513835
214769_at	0.179942	up	1.48812	CLCN4	chrXp22.3	chrX	chloride channel, voltage-sensitive 4	AF052117
210218_s_at	0.248147	down	1.48812	SP100	chr2q37.1	chr2	SP100 nuclear antigen	U36501
223374_s_at	0.200162	up	1.4881	B3GALNT1	chr3q25	chr3	beta-1,3-N-acetylgalactosaminyltransferase 1 (globoside blood group)	AF154848
64408_s_at	0.154304	up	1.48744	CALML4	chr15q23	chr15	calmodulin-like 4	AW025529
238469_at	0.206482	up	1.48665	OGFRL1	chr6q13	chr6	opioid growth factor receptor-like 1	BE620374
233112_at	0.221978	up	1.48659			chr9		AW301393
216257_at	0.257255	up	1.48584	SERPINB13	chr18q21.3-q22	chr18	serpin peptidase inhibitor, clade B (ovalbumin), member 13	BE148534
202208_s_at	0.219846	up	1.48571	ARL4C	chr2q37.1	chr2	ADP-ribosylation factor-like 4C	BC001051
237030_at	0.194914	down	1.48522	ACPP	chr3q22.1	chr3	acid phosphatase, prostate	AI659898
205870_at	0.123919	down	1.48427	BDKRB2	chr14q32.1-q32.2	chr14	bradykinin receptor B2	NM_000623
225345_s_at	0.215507	down	1.48373	FBXO32	chr8q24.13	chr8	F-box protein 32	AU155376
216442_x_at	0.22183	down	1.4836	FN1	chr2q34	chr2	fibronectin 1	AK026737
205939_at	0.368551	up	1.4836	CYP3A7	chr7q21-q22.1	chr7	cytochrome P450, family 3, subfamily A, polypeptide 7	NM_000765
220085_at	0.25534	up	1.48355	HELLS	chr10q24.2	chr10	helicase, lymphoid-specific	NM_018063
1553672_at	0.223294	up	1.48335	ENAH	chr1q42.12	chr1	enabled homolog (Drosophila)	NM_145240
209699_x_at	0.172036	down	1.4824	AKR1C2///LOC100653286	chr10p15-p14	chr10	aldo-keto reductase family 1, member C2 (dihydrodiol dehydrogenase 2; bile acid binding protein; 3-alpha hydroxysteroid dehydrogenase, type III)///aldo-keto reductase family 1 member C2-like	U05598
204327_s_at	0.228953	up	1.48216	ZNF202	chr11q23.3	chr11	zinc finger protein 202	N91520
204255_s_at	0.128367	up	1.48184	VDR	chr12q13.11	chr12	vitamin D (1,25- dihydroxyvitamin D3) receptor	AA772285
210524_x_at	0.320254	down	1.48027			chr17		AF078844
207818_s_at	0.327373	up	1.47977	HTR7	chr10q21-q24	chr10	5-hydroxytryptamine (serotonin) receptor 7, adenylate cyclase-coupled	NM_000872
213006_at	0.335713	up	1.47956	CEBPD	chr8p11.2-p11.1	chr8	CCAAT/enhancer binding protein (C/EBP), delta	AV655640
236204_at	0.23523	up	1.47908	COPS8	chr2q37.3	chr2	COP9 constitutive photomorphogenic homolog subunit 8 (Arabidopsis)	AI193769
218663_at	0.395889	up	1.47903	NCAPG	chr4p15.33	chr4	non-SMC condensin I complex, subunit G	NM_022346
220975_s_at	0.15708	up	1.4789	C1QTNF1	chr17q25.3	chr17	C1q and tumor necrosis factor related protein 1	NM_030968
205966_at	0.269952	up	1.47824	TAF13	chr1p13.3	chr1	TAF13 RNA polymerase II, TATA box binding protein (TBP)-associated factor, 18kDa	NM_005645
204491_at	0.187564	up	1.4782	PDE4D	chr5q12	chr5	phosphodiesterase 4D, cAMP-specific	R40917
209273_s_at	0.162135	up	1.47721	ISCA1	chr9q21.33	chr9	iron-sulfur cluster assembly 1 homolog (S. cerevisiae)	BG387555
228338_at	0.442422	up	1.47685	C11orf93	chr11q23.1	chr11	chromosome 11 open reading frame 93	AA812993
201349_at	0.150402	down	1.47598	SLC9A3R1	chr17q25.1	chr17	solute carrier family 9, subfamily A (NHE3, cation proton antiporter 3), member 3 regulator 1	NM_004252
203835_at	0.21269	down	1.47486	LRRC32	chr11q13.5-q14	chr11	leucine rich repeat containing 32	NM_005512
242648_at	0.141215	up	1.47429	KLHL8	chr4q22.1	chr4	kelch-like 8 (Drosophila)	BE858995
212560_at	0.175556	up	1.47344	SORL1	chr11q23.2-q24.2	chr11	sortilin-related receptor, L(DLR class) A repeats containing	AV728268
221103_s_at	0.178486	up	1.4732	WDR52	chr3q13.2	chr3	WD repeat domain 52	NM_018338
233025_at	0.222741	up	1.47282	PDZD2	chr5p13.3	chr5	PDZ domain containing 2	AU146117
1553861_at	0.237186	down	1.47251	TCP11L2	chr12q23.3	chr12	t-complex 11 (mouse)-like 2	NM_152772
204179_at	0.237941	up	1.47211	MB	chr22q13.1	chr22	myoglobin	NM_005368
227351_at	0.279034	up	1.47023	C16orf52	chr16p12.2	chr16	chromosome 16 open reading frame 52	H06491
203963_at	0.175484	down	1.46991	CA12	chr15q22	chr15	carbonic anhydrase XII	NM_001218
210852_s_at	0.196617	up	1.46857	AASS	chr7q31.3	chr7	aminoadipate-semialdehyde synthase	AF229180
211719_x_at	0.243175	down	1.46833	FN1	chr2q34	chr2	fibronectin 1	BC005858
204127_at	0.151414	up	1.46827	RFC3	chr13q13.2	chr13	replication factor C (activator 1) 3, 38kDa	BC000149
1557688_at	0.232498	down	1.46772			chr5		AL833022
224329_s_at	0.315841	down	1.46762	CNFN	chr19q13.2	chr19	cornifelin	AB049591
227444_at	0.277612	up	1.46735	ARMCX4	chrXq22.1	chrX	armadillo repeat containing, X-linked 4	AW519141
204105_s_at	0.422461	up	1.46714	NRCAM	chr7q31	chr7	neuronal cell adhesion molecule	NM_005010
223540_at	0.198294	down	1.46698	PVRL4	chr1q22-q23.2	chr1	poliovirus receptor-related 4	AF160477
223381_at	0.184113	up	1.46678	NUF2	chr1q23.3	chr1	NUF2, NDC80 kinetochore complex component, homolog (S. cerevisiae)	AF326731
1554327_a_at	0.178459	up	1.46631	CANT1	chr17q25.3	chr17	calcium activated nucleotidase 1	AF328554
213069_at	0.288825	down	1.46577	HEG1	chr3q21.2	chr3	HEG homolog 1 (zebrafish)	AI148659
204570_at	0.221039	down	1.46549	COX7A1	chr19q13.1	chr19	cytochrome c oxidase subunit VIIa polypeptide 1 (muscle)	NM_001864
213954_at	0.210545	up	1.46443	FAM169A	chr5q13.3	chr5	family with sequence similarity 169, member A	AB020695
214416_at	0.460236	up	1.46396					AA654415
242868_at	0.251885	down	1.4619			chr2		T70087
205499_at	0.13995	down	1.46083	SRPX2	chrXq21.33-q23	chrX	sushi-repeat containing protein, X-linked 2	NM_014467
218963_s_at	0.235577	up	1.46081	KRT23	chr17q21.2	chr17	keratin 23 (histone deacetylase inducible)	NM_015515
239761_at	0.245177	down	1.46057	GCNT1	chr9q13	chr9	glucosaminyl (N-acetyl) transferase 1, core 2	AI088120
209869_at	0.30198	up	1.45881	ADRA2A	chr10q25.2	chr10	adrenoceptor alpha 2A	AF284095
226237_at	0.449489	up	1.45847	COL8A1	chr3q12.3	chr3	collagen, type VIII, alpha 1	AL359062
1564295_at	0.208982	up	1.45815	FLJ25917	chrXp11.3	chrX	uncharacterized LOC401585	AK098783
206777_s_at	0.195144	up	1.45784	CRYBB2///CRYBB2P1	chr22q11.2-q12.1///chr22q11.23	chr22	crystallin, beta B2///crystallin, beta B2 pseudogene 1	NM_000496
203740_at	0.192363	up	1.45666	MPHOSPH6	chr16q23.3	chr16	M-phase phosphoprotein 6	NM_005792
1570021_at	0.25684	up	1.45646			chr6		BC036226
201249_at	0.167999	down	1.45624	SLC2A1	chr1p34.2	chr1	solute carrier family 2 (facilitated glucose transporter), member 1	AI091047
213120_at	0.177837	up	1.45622	UHRF1BP1L	chr12q23.1	chr12	UHRF1 binding protein 1-like	AA405798
218574_s_at	0.272966	down	1.45538	LMCD1	chr3p26-p24	chr3	LIM and cysteine-rich domains 1	NM_014583
205439_at	0.532463	down	1.45511	GSTT2	chr22q11.23	chr22	glutathione S-transferase theta 2	NM_000854
243864_at	0.387487	down	1.45236	CCDC80	chr3q13.2	chr3	coiled-coil domain containing 80	AA994712
205032_at	0.283753	down	1.45106	ITGA2	chr5q11.2	chr5	integrin, alpha 2 (CD49B, alpha 2 subunit of VLA-2 receptor)	NM_002203
204508_s_at	0.202162	down	1.45025	CA12	chr15q22	chr15	carbonic anhydrase XII	BC001012
215976_at	0.434619	up	1.45007			chr9		AU146945
243299_at	0.161517	up	1.44941			chr2		AW167087
221521_s_at	0.173772	up	1.44789	GINS2	chr16q24.1	chr16	GINS complex subunit 2 (Psf2 homolog)	BC003186
1556054_at	0.233847	up	1.44742			chr2		AI034387
236524_at	0.231014	up	1.44698			chr1		AA737437
240690_at	0.536981	up	1.44686			chr8		AI494291
204952_at	0.272325	down	1.44603	LYPD3	chr19q13.31	chr19	LY6/PLAUR domain containing 3	NM_014400
219387_at	0.263354	up	1.44391	CCDC88A	chr2p16.1	chr2	coiled-coil domain containing 88A	NM_017571
227934_at	0.242981	up	1.44114	KPNA5	chr6q22.1	chr6	karyopherin alpha 5 (importin alpha 6)	AI769559
242916_at	0.437998	up	1.44054	CNTRL	chr9q33.2	chr9	centriolin	AA642477
219479_at	0.206995	up	1.44028	KDELC1	chr13q33	chr13	KDEL (Lys-Asp-Glu-Leu) containing 1	NM_024089
231033_at	0.226063	down	1.43954			chr18		AI819863
206392_s_at	0.247828	down	1.43879	RARRES1	chr3q25.32	chr3	retinoic acid receptor responder (tazarotene induced) 1	NM_002888
238785_at	0.279772	up	1.43872			chr3		AI632091
205330_at	0.313135	down	1.43864	MN1	chr22q12.1	chr22	meningioma (disrupted in balanced translocation) 1	NM_002430
1553333_at	0.349999	down	1.43863	MAB21L3	chr1p13.1	chr1	mab-21-like 3 (C. elegans)	NM_152367
223075_s_at	0.340005	down	1.43848	AIF1L	chr9q34.13-q34.3	chr9	allograft inflammatory factor 1-like	AL136566
230266_at	0.300839	down	1.43779	RAB7B	chr1q32		RAB7B, member RAS oncogene family	AI127991
228834_at	0.39932	down	1.43756			chr17		BF240286
1554452_a_at	0.266823	down	1.43749	HILPDA	chr7q32.1	chr7	hypoxia inducible lipid droplet-associated	BC001863
205822_s_at	0.259474	down	1.43712	HMGCS1	chr5p14-p13	chr5	3-hydroxy-3-methylglutaryl-CoA synthase 1 (soluble)	NM_002130
236313_at	0.300813	down	1.43659	CDKN2B	chr9p21	chr9	cyclin-dependent kinase inhibitor 2B (p15, inhibits CDK4)	AW444761
225940_at	0.240793	up	1.43639	EIF4E3	chr3p14	chr3	eukaryotic translation initiation factor 4E family member 3	BE465037
227607_at	0.214121	up	1.43355	STAMBPL1	chr10q23.31	chr10	STAM binding protein-like 1	AI638611
242625_at	0.232587	down	1.43301	RSAD2	chr2p25.2	chr2	radical S-adenosyl methionine domain containing 2	AW189843
229991_s_at	0.234006	down	1.43262	SYTL4	chrXq21.33	chrX	Synaptotagmin-like 4	AI167292
238214_at	0.202095	up	1.43241	LRRC69	chr8q21.3	chr8	leucine rich repeat containing 69	AA639289
225687_at	0.465562	down	1.43225	FAM83D	chr20q11.22-q12	chr20	family with sequence similarity 83, member D	BC001068
201533_at	0.337415	up	1.43184	CTNNB1	chr3p21	chr3	catenin (cadherin-associated protein), beta 1, 88kDa	NM_001904
212464_s_at	0.258734	down	1.43172	FN1	chr2q34	chr2	fibronectin 1	X02761
1554779_s_at	0.261806	up	1.43153	PHLDB2	chr3q13.2	chr3	pleckstrin homology-like domain, family B, member 2	BC038806
217185_s_at	0.286855	up	1.43093	ZNF259///ZNF259P1	chr11q23.3///chr6q21	chr6	zinc finger protein 259///zinc finger protein 259 pseudogene 1	Z95118
213797_at	0.20929	down	1.43045	RSAD2	chr2p25.2	chr2	radical S-adenosyl methionine domain containing 2	AI337069
214084_x_at	0.34645	up	1.42975	NCF1C	chr7q11.23	chr7	neutrophil cytosolic factor 1C pseudogene	AW072388
204112_s_at	0.195839	down	1.42962	HNMT	chr2q22.1	chr2	histamine N-methyltransferase	NM_006895
228653_at	0.317504	down	1.42952	SAMD5	chr6q24.3	chr6	sterile alpha motif domain containing 5	AI700341
214803_at	0.423345	up	1.42947	CDH6	chr5p13.3	chr5	cadherin 6, type 2, K-cadherin (fetal kidney)	BF344237
219694_at	0.21741	down	1.42836	FAM105A	chr5p15.2	chr5	family with sequence similarity 105, member A	NM_019018
210495_x_at	0.318772	down	1.4283	FN1	chr2q34	chr2	fibronectin 1	AF130095
233516_s_at	0.213238	down	1.42799	SPAG17	chr1p12	chr1	sperm associated antigen 17	AL137581
204358_s_at	0.265418	down	1.42779	FLRT2///LOC100506718	chr14q24-q32	chr14	fibronectin leucine rich transmembrane protein 2///uncharacterized LOC100506718	AF169676
211776_s_at	0.249931	down	1.42763	EPB41L3	chr18p11.32	chr18	erythrocyte membrane protein band 4.1-like 3	BC006141
225598_at	0.240309	up	1.42727	SLC45A4	chr8q24.3	chr8	solute carrier family 45, member 4	AB032952
224773_at	0.252525	down	1.42553	NAV1	chr1q32.3	chr1	neuron navigator 1	N57538
239433_at	0.212792	down	1.42479	LRRC8E	chr19p13.2	chr19	leucine rich repeat containing 8 family, member E	AA532807
205685_at	0.302656	up	1.42458	CD86	chr3q21	chr3	CD86 molecule	BG236280
219304_s_at	0.294356	down	1.42401	PDGFD	chr11q22.3	chr11	platelet derived growth factor D	NM_025208
235976_at	0.318926	down	1.42345	SLITRK6	chr13q31.1	chr13	SLIT and NTRK-like family, member 6	AI680986
206118_at	0.297702	down	1.42339	STAT4	chr2q32.2-q32.3	chr2	signal transducer and activator of transcription 4	NM_003151
1559663_at	0.351826	up	1.42137			chrX		AF090916
231887_s_at	0.209449	down	1.42057	KIAA1274	chr10q22.1	chr10	KIAA1274	AB033100
236451_at	0.290616	up	1.42007			chr2		AA825510
205151_s_at	0.280923	down	1.41821	TRIL	chr7p14.3	chr7	TLR4 interactor with leucine-rich repeats	NM_014817
242762_s_at	0.197343	down	1.41809	FAM171B	chr2q32.1	chr2	family with sequence similarity 171, member B	AA372349
206261_at	0.243055	up	1.41798	ZNF239	chr10q11.22-q11.23	chr10	zinc finger protein 239	NM_005674
218983_at	0.208881	up	1.41788	C1RL	chr12p13.31	chr12	complement component 1, r subcomponent-like	NM_016546
205521_at	0.236161	up	1.4169	EXOG	chr3p21.3	chr3	endo/exonuclease (5'-3'), endonuclease G-like	BF511976
228686_at	0.209031	up	1.41688	FLJ33630	chr5q23.3	chr5	uncharacterized LOC644873	BE217923
238460_at	0.439322	down	1.41519	FAM83A	chr8q24.13	chr8	family with sequence similarity 83, member A	AI590662
214912_at	0.26207	down	1.41501			chr10		AK022067
219073_s_at	0.24305	up	1.41464	OSBPL10	chr3p22.3	chr3	oxysterol binding protein-like 10	NM_017784
218507_at	0.240453	down	1.41345	HILPDA	chr7q32.1	chr7	hypoxia inducible lipid droplet-associated	NM_013332
239468_at	0.336974	up	1.41289	MKX	chr10p12.1	chr10	mohawk homeobox	AW023227
216248_s_at	0.229308	down	1.41251	NR4A2	chr2q22-q23	chr2	nuclear receptor subfamily 4, group A, member 2	S77154
1563414_at	0.360433	up	1.41185			chr4		AF087981
228290_at	0.31891	up	1.40993	PLK1S1	chr20p11.23	chr20	Polo-like kinase 1 substrate 1	AI806322
227676_at	0.269658	down	1.40987	FAM3D	chr3p14.2	chr3	family with sequence similarity 3, member D	AW001287
222825_at	0.23147	up	1.40947	OTUD6B	chr8q21.3	chr8	OTU domain containing 6B	BF435752
206214_at	0.457408	down	1.40778	PLA2G7	chr6p21.2-p12	chr6	phospholipase A2, group VII (platelet-activating factor acetylhydrolase, plasma)	NM_005084
244289_at	0.235875	up	1.40771	ZNF300P1	chr5q33.1	chr5	zinc finger protein 300 pseudogene 1	AI242408
239775_at	0.289926	up	1.40713			chr7		AI761504
1563467_at	0.332524	up	1.40691			chr4		AL833266
226535_at	0.503715	down	1.4066	ITGB6	chr2q24.2	chr2	integrin, beta 6	AK026736
231930_at	0.36416	down	1.40414	ELMOD1///LOC643923	chr11q22.3	chr11	ELMO/CED-12 domain containing 1///uncharacterized LOC643923	AL359601
238587_at	0.303881	down	1.40387	UBASH3B	chr11q24.1	chr11	ubiquitin associated and SH3 domain containing B	AI927919
219759_at	0.328432	up	1.40354	ERAP2	chr5q15	chr5	endoplasmic reticulum aminopeptidase 2	NM_022350
212819_at	0.406311	up	1.40348	ASB1	chr2q37	chr2	ankyrin repeat and SOCS box containing 1	AF055024
1556121_at	0.247131	up	1.40295	NAP1L1	chr12q21.2	chr12	nucleosome assembly protein 1-like 1	AK021751
1554472_a_at	0.278126	up	1.40019	PHF20L1	chr8q24.22	chr8	PHD finger protein 20-like 1	BC015211
218602_s_at	0.225501	up	1.39909	HAUS6	chr9p22.1	chr7	HAUS augmin-like complex, subunit 6	NM_017645
213610_s_at	0.366341	up	1.39905	KLHL23///PHOSPHO2-KLHL23	chr2q///chr2q31.1	chr2	kelch-like 23 (Drosophila)///PHOSPHO2-KLHL23 readthrough	BE326381
1552502_s_at	0.215462	down	1.39765	RHBDL2	chr1p34.3	chr1	rhomboid, veinlet-like 2 (Drosophila)	NM_017821
206504_at	0.395259	down	1.39711	CYP24A1	chr20q13	chr20	cytochrome P450, family 24, subfamily A, polypeptide 1	NM_000782
223786_at	0.384141	down	1.39639	CHST6	chr16q22	chr16	carbohydrate (N-acetylglucosamine 6-O) sulfotransferase 6	AF280086
217388_s_at	0.358864	down	1.39631	KYNU	chr2q22.2	chr2	kynureninase	D55639
209522_s_at	0.244167	down	1.39619	CRAT	chr9q34.1	chr9	carnitine O-acetyltransferase	BC000723
235899_at	0.28927	up	1.39524	CA13///LOC100507258	chr8q21.2	chr8	carbonic anhydrase XIII///uncharacterized LOC100507258	BF447703
206028_s_at	0.350319	down	1.3949	MERTK	chr2q14.1	chr2	c-mer proto-oncogene tyrosine kinase	NM_006343
243092_at	0.288712	up	1.39473	PAN3-AS1	chr13q12.2	chr13	PAN3 antisense RNA 1 (non-protein coding)	AI140189
204541_at	0.375767	down	1.3946	SEC14L2	chr22q12.2	chr22	SEC14-like 2 (S. cerevisiae)	NM_012429
233241_at	0.45714	up	1.39452	PLK1S1	chr20p11.23	chr20	polo-like kinase 1 substrate 1	AL117539
229800_at	0.273227	down	1.39385	DCLK1	chr13q13	chr13	doublecortin-like kinase 1	AI129626
238909_at	0.284674	down	1.39334	S100A10	chr1q21	chr1	S100 calcium binding protein A10	BF126155
205594_at	0.624789	up	1.3926	ZNF652	chr17q21.32	chr17	zinc finger protein 652	NM_014897
203298_s_at	0.228955	down	1.39208	JARID2	chr6p24-p23	chr6	jumonji, AT rich interactive domain 2	NM_004973
205316_at	0.430028	down	1.39087	SLC15A2	chr3q13.33	chr3	solute carrier family 15 (H+/peptide transporter), member 2	BF223679
1568868_at	0.284884	down	1.39044	CYP27C1	chr2q14.3	chr2	cytochrome P450, family 27, subfamily C, polypeptide 1	BC039307
204249_s_at	0.267862	up	1.38997	LMO2	chr11p13	chr11	LIM domain only 2 (rhombotin-like 1)	NM_005574
230464_at	0.290517	down	1.38981	S1PR5	chr19p13.2	chr19	sphingosine-1-phosphate receptor 5	AI814092
205290_s_at	0.221759	down	1.3893	BMP2	chr20p12	chr20	bone morphogenetic protein 2	NM_001200
201743_at	0.656014	down	1.38928	CD14	chr5q31.1	chr5	CD14 molecule	NM_000591
224836_at	0.24273	down	1.38899	TP53INP2	chr20q11.22	chr20	tumor protein p53 inducible nuclear protein 2	AL109824
227905_s_at	0.300136	up	1.3876	AZI2	chr3p24.1	chr3	5-azacytidine induced 2	BF000175
205317_s_at	0.312175	down	1.387	SLC15A2	chr3q13.33	chr3	solute carrier family 15 (H+/peptide transporter), member 2	NM_021082
205113_at	0.389655	down	1.38618	NEFM	chr8p21	chr8	neurofilament, medium polypeptide	NM_005382
228399_at	0.450216	up	1.38598	OSR1	chr2p24.1	chr2	odd-skipped related 1 (Drosophila)	AI569974
230823_at	0.270596	down	1.3858			chr2		AA401247
228107_at	0.305402	up	1.38475	LOC100127983	chr8q21.3	chr8	uncharacterized LOC100127983	BF510533
212500_at	0.231023	up	1.3847	ADO	chr10q21.3	chr10	2-aminoethanethiol (cysteamine) dioxygenase	AL049319
201310_s_at	0.329317	down	1.38449	NREP	chr5q22.1	chr5	neuronal regeneration related protein homolog (rat)	NM_004772
244835_at	0.327068	up	1.38435	C16orf52	chr16p12.2	chr16	Chromosome 16 open reading frame 52	AA574132
238462_at	0.327259	down	1.3841	UBASH3B	chr11q24.1	chr11	ubiquitin associated and SH3 domain containing B	AI418293
209279_s_at	0.246987	down	1.38405	NSDHL	chrXq28	chrX	NAD(P) dependent steroid dehydrogenase-like	BC000245
243586_at	0.407788	up	1.38384			chr5		AA707317
203505_at	0.308929	down	1.38373	ABCA1	chr9q31.1	chr9	ATP-binding cassette, sub-family A (ABC1), member 1	AF285167
229427_at	0.515226	down	1.38339	SEMA5A	chr5p15.2	chr5	sema domain, seven thrombospondin repeats (type 1 and type 1-like), transmembrane domain (TM) and short cytoplasmic domain, (semaphorin) 5A	BF940761
204687_at	0.360963	up	1.38211	PARM1	chr4q13.3-q21.3	chr4	prostate androgen-regulated mucin-like protein 1	NM_015393
209499_x_at	0.296661	up	1.38077	TNFSF12///TNFSF12-TNFSF13///TNFSF13	chr17p13///chr17p13.1	chr17	tumor necrosis factor (ligand) superfamily, member 12///TNFSF12-TNFSF13 readthrough///tumor necrosis factor (ligand) superfamily, member 13	BF448647
239872_at	0.487801	up	1.37855			chr22		AW302848
206613_s_at	0.439946	up	1.37851	TAF1A	chr1q42	chr1	TATA box binding protein (TBP)-associated factor, RNA polymerase I, A, 48kDa	NM_005681
239930_at	0.279607	down	1.37762	GALNT2	chr1q41-q42	chr1	UDP-N-acetyl-alpha-D-galactosamine:polypeptide N-acetylgalactosaminyltransferase 2 (GalNAc-T2)	AA604126
227405_s_at	0.321782	down	1.37707	FZD8	chr10p11.21	chr10	frizzled family receptor 8	AW340311
203083_at	0.395279	up	1.37652	THBS2	chr6q27	chr6	thrombospondin 2	NM_003247
220238_s_at	0.244232	up	1.37582	KLHL7	chr7p15.3	chr7	kelch-like 7 (Drosophila)	NM_018846
221805_at	0.481028	down	1.37572	NEFL	chr8p21	chr8	neurofilament, light polypeptide	AL537457
210567_s_at	0.34527	up	1.37524	SKP2	chr5p13	chr5	S-phase kinase-associated protein 2, E3 ubiquitin protein ligase	BC001441
242535_at	0.356318	up	1.37498			chr14		AI245300
1553746_a_at	0.512222	up	1.37437	OTOGL	chr12q21.31	chr12	otogelin-like	NM_173591
229723_at	0.237889	down	1.37356	TAGAP	chr6q25.3	chr6	T-cell activation RhoGTPase activating protein	BF591040
235749_at	0.243487	up	1.37254	UGGT2	chr13q32.1	chr13	UDP-glucose glycoprotein glucosyltransferase 2	AI057619
204944_at	0.340324	up	1.37153	PTPRG	chr3p21-p14	chr3	protein tyrosine phosphatase, receptor type, G	NM_002841
218276_s_at	0.270577	up	1.37091	SAV1	chr14q13-q23	chr14	salvador homolog 1 (Drosophila)	NM_021818
244760_at	0.555601	down	1.36925			chr4		AA706035
228063_s_at	0.273755	up	1.36886	NAP1L5	chr4q22.1|4q21-q22	chr4	nucleosome assembly protein 1-like 5	AW025330
208012_x_at	0.456438	down	1.36875	SP110	chr2q37.1	chr2	SP110 nuclear body protein	NM_004509
203348_s_at	0.293349	up	1.36852	ETV5	chr3q28	chr3	ets variant 5	BF060791
221872_at	0.363343	down	1.36759	RARRES1	chr3q25.32	chr3	retinoic acid receptor responder (tazarotene induced) 1	AI669229
235123_at	0.300839	down	1.36731			chr5		AI951144
207414_s_at	0.512591	up	1.36719	LOC100507472///PCSK6	chr15q26.3	chr15	uncharacterized LOC100507472///proprotein convertase subtilisin/kexin type 6	NM_002570
217853_at	0.492718	down	1.36699	TNS3	chr7p12.3	chr7	tensin 3	NM_022748
1559970_at	0.356118	down	1.36692			chr14		BG680343
204242_s_at	0.267726	down	1.36667	ACOX3	chr4p15.3	chr4	acyl-CoA oxidase 3, pristanoyl	NM_003501
1554997_a_at	0.72842	down	1.3666	PTGS2	chr1q25.2-q25.3	chr1	prostaglandin-endoperoxide synthase 2 (prostaglandin G/H synthase and cyclooxygenase)	AY151286
211843_x_at	0.537908	up	1.36657	CYP3A7-CYP3AP1	chr7q	chr7	CYP3A7-CYP3AP1 readthrough	AF315325
207345_at	0.355343	up	1.36602	FST	chr5q11.2	chr5	follistatin	NM_006350
228033_at	0.344823	down	1.36548	E2F7	chr12q21.2	chr12	E2F transcription factor 7	AI341146
210419_at	0.256603	down	1.3644	BARX2	chr11q25	chr11	BARX homeobox 2	AF031924
208083_s_at	0.582756	down	1.36397	ITGB6	chr2q24.2	chr2	integrin, beta 6	NM_000888
210180_s_at	0.345174	up	1.36292	TRA2B	chr3q26.2-q27	chr3	transformer 2 beta homolog (Drosophila)	U87836
230788_at	0.417175	up	1.36226	GCNT2	chr6p24.2	chr6	glucosaminyl (N-acetyl) transferase 2, I-branching enzyme (I blood group)	BF059748
226181_at	0.268595	up	1.36213	TUBE1	chr6q21	chr6	tubulin, epsilon 1	AI613127
230973_at	0.281597	up	1.36201	SH2D5	chr1p36.12	chr1	SH2 domain containing 5	AI937119
239768_x_at	0.306082	up	1.36182	GPATCH2	chr1q41	chr1	G patch domain containing 2	BF207861
218782_s_at	0.3319	up	1.35963	ATAD2	chr8q24.13	chr8	ATPase family, AAA domain containing 2	NM_014109
221911_at	0.573107	up	1.35898	ETV1	chr7p21.3	chr7	ets variant 1	BE881590
211981_at	0.34522	down	1.35826	COL4A1	chr13q34	chr13	collagen, type IV, alpha 1	NM_001845
229764_at	0.398812	up	1.35705	LOC100505861///TPRG1	chr3q28	chr3	uncharacterized LOC100505861///tumor protein p63 regulated 1	AW629527
227176_at	0.466365	up	1.35699	SLC2A13	chr12q12	chr12	solute carrier family 2 (facilitated glucose transporter), member 13	AL565362
1553995_a_at	0.368434	down	1.35658	NT5E	chr6q14-q21	chr6	5'-nucleotidase, ecto (CD73)	BC015940
242283_at	0.378252	up	1.35474	DNAH14	chr1q42.12	chr1	dynein, axonemal, heavy chain 14	AI076810
209425_at	0.286112	down	1.35468	AMACR///C1QTNF3///C1QTNF3-AMACR	chr5p///chr5p13	chr5	alpha-methylacyl-CoA racemase///C1q and tumor necrosis factor related protein 3///C1QTNF3-AMACR readthrough	AA888589
218002_s_at	0.538457	up	1.35467	CXCL14	chr5q31	chr5	chemokine (C-X-C motif) ligand 14	NM_004887
232253_at	0.328886	up	1.35357	C5orf56	chr5q31.1	chr5	chromosome 5 open reading frame 56	AL564637
225381_at	0.40283	up	1.35163	MIR100HG	chr11q24.1	chr11	mir-100-let-7a-2 cluster host gene (non-protein coding)	AW162210
236285_at	0.323618	down	1.35154	KLHDC7B	chr22q13.33	chr22	kelch domain containing 7B	AI631846
210511_s_at	0.333236	down	1.35149	INHBA	chr7p15-p13	chr7	inhibin, beta A	M13436
236449_at	0.57131	down	1.35071	CSTB	chr21q22.3	chr21	cystatin B (stefin B)	AI885390
214889_at	0.449616	down	1.34961	FAM149A	chr4q35.1	chr4	family with sequence similarity 149, member A	AL080065
206382_s_at	0.275959	up	1.34959	BDNF	chr11p13	chr11	brain-derived neurotrophic factor	NM_001709
202672_s_at	0.338033	up	1.34778	ATF3	chr1q32.3	chr1	activating transcription factor 3	NM_001674
229075_at	0.339888	up	1.34756	SPATA5	chr4q28.1	chr4	spermatogenesis associated 5	AI754871
218980_at	0.409797	down	1.34651	FHOD3	chr18q12	chr18	formin homology 2 domain containing 3	NM_025135
1553151_at	0.451995	up	1.34605	ATP6V0D2		chr8	ATPase, H+ transporting, lysosomal 38kDa, V0 subunit d2	AY079172
201250_s_at	0.317636	down	1.34573	SLC2A1	chr1p34.2	chr1	solute carrier family 2 (facilitated glucose transporter), member 1	NM_006516
231269_at	0.336522	up	1.34551	ASCC3	chr6q16	chr6	activating signal cointegrator 1 complex subunit 3	AU153330
235759_at	0.32426	up	1.34494			chr8		AI095542
219523_s_at	0.4711	up	1.3447	ODZ3	chr4q35.1	chr4	odz, odd Oz/ten-m homolog 3 (Drosophila)	NM_018104
213415_at	0.305442	up	1.34278	CLIC2	chrXq28	chrX	chloride intracellular channel 2	AI768628
227764_at	0.27957	up	1.34227	LYPD6	chr2q23.2	chr2	LY6/PLAUR domain containing 6	AA227842
212686_at	0.330265	down	1.34179	PPM1H	chr12q14.1	chr12	protein phosphatase, Mg2+/Mn2+ dependent, 1H	AB032983
215918_s_at	0.286286	up	1.34136	SPTBN1	chr2p21	chr2	spectrin, beta, non-erythrocytic 1	AA131826
238750_at	0.423847	down	1.34087	CCL28	chr5p12	chr5	chemokine (C-C motif) ligand 28	AW083576
219302_s_at	0.399774	down	1.34053	CNTNAP2	chr7q35	chr7	contactin associated protein-like 2	NM_014141
241198_s_at	0.288118	up	1.34042	C11orf70	chr11q22.1	chr11	chromosome 11 open reading frame 70	BE645435
231697_s_at	0.378835	up	1.34037			chr17		AV660825
219225_at	0.580352	up	1.3401	PGBD5	chr1q42.13	chr1	piggyBac transposable element derived 5	NM_024554
234562_x_at	0.436724	up	1.33901			chr3		AK000115
1570107_at	0.401541	up	1.33866					BC029332
217676_at	0.529396	up	1.33715					AA071454
219702_at	0.401931	up	1.33702	PLAC1	chrXq26	chrX	placenta-specific 1	NM_021796
213169_at	0.637392	down	1.33576	SEMA5A	chr5p15.2	chr5	sema domain, seven thrombospondin repeats (type 1 and type 1-like), transmembrane domain (TM) and short cytoplasmic domain, (semaphorin) 5A	BG109855
230097_at	0.303979	up	1.33452	GART	chr21q22.11	chr21	phosphoribosylglycinamide formyltransferase, phosphoribosylglycinamide synthetase, phosphoribosylaminoimidazole synthetase	AI207338
222456_s_at	0.294388	up	1.33308	LIMA1	chr12q13	chr12	LIM domain and actin binding 1	BF197289
242639_at	0.316691	up	1.33241	NARG2	chr15q22.2		NMDA receptor regulated 2	AW340004
223275_at	0.357053	up	1.33207	PRMT6	chr1p13.3	chr1	protein arginine methyltransferase 6	BC002729
205584_at	0.326439	up	1.33039	ALG13	chrXq23	chrX	asparagine-linked glycosylation 13 homolog (S. cerevisiae)	NM_024810
202376_at	0.469413	down	1.33025	SERPINA3	chr14q32.1	chr14	serpin peptidase inhibitor, clade A (alpha-1 antiproteinase, antitrypsin), member 3	NM_001085
239586_at	0.457008	down	1.32899	FAM83A	chr8q24.13	chr8	family with sequence similarity 83, member A	AA085776
227123_at	0.476715	up	1.32852	RAB3B	chr1p32-p31	chr1	RAB3B, member RAS oncogene family	AU156710
218477_at	0.336883	down	1.32827	TMEM14A	chr6p12.2	chr6	transmembrane protein 14A	NM_014051
231594_at	0.581765	up	1.32806					AI139812
219301_s_at	0.450193	down	1.32767	CNTNAP2	chr7q35	chr7	contactin associated protein-like 2	AU144598
212847_at	0.330265	up	1.32616			chr1		AL036840
228853_at	0.329265	up	1.32563	STYX		chr14	serine/threonine/tyrosine interacting protein	AI652546
220494_s_at	0.356607	down	1.32547			chr14		NM_018678
213075_at	0.487656	up	1.32451	OLFML2A	chr9q33.3	chr9	olfactomedin-like 2A	AL050002
[truncated: 171 more rows]

## Sheet:  EoE mice model
Murine model of EoE
[truncated: 2,162 more rows]

[truncated: 6 more sheets: AD human disease, AD in vitro, AD mice model, AA disease, AA in vitro, AA mice model]
